# Supplementary material for: EGFR signaling and pharmacology in oncology revealed with innovative BRET-based biosensors
Source: Commun Biol. 2024 Mar 1;7:250. doi: 10.1038/s42003-024-05965-5 (PMC10907714; doi:10.1038/s42003-024-05965-5)
Supplement: Supplementary file 4 — Supplementary Data 1 NEW [file 42003_2024_5965_MOESM4_ESM.xlsx]

## Sheet: Fig 1b
	SH2(PLCG1) - PM
log [hEGF] (M)	no receptor								50ng hEGFR-wt								200ng hEGFR-wt								500ng hEGFR-wt
-12.5	2491.66	2647.28	2197.8	2493.26	3129.43	3308.35	1983.44	2252.9	2535.99	2469.07	2323.22	2575.63	3462.21	3854.66	2724.63	2765.39	2610.11	2508.64	2194.61	2271.87	3573.68	3353.23	2804.86	3161.16	2727.41	2749.52	2669.96	2212.15	3656.2	3477.89	2656.51	2927.02
-11.8368	2741.01		1947.66		3225.17		2627.34		2500.26		2436.39		3464.3		2891.22		2529.37		2147.63		3538.3		3089.65		2877.09		2933.88		3539.49		3044.83
-11.6498	2547.63		1795.37		3585.85		2655.84		2405.25		2282.41		3529.3		2691.23		2559.9		2207.21		3411.34		2838.99		2696.63		2713.2		3370.3		3569.8
-11.3487	2524.26		1887.27		3357.6		2503.74		2662.78		2083.4		3564.4		3139.83		2724.33		2605.29		3669.62		3049.06		2790.35		2956.16		3707.69		3821.75
-11.1726	2572.66		2375.98		3322.52		2886.14		2495.65		2339.19		3651.01		2947.76		2773.84		2383.49		3589.63		2883.35		2870.07		2917.81		3525.9		3516.09
-10.9508	2657.39		1717.51		3648.36		3148.76		2498.17		2372.38		3417.81		3080.36		2736.5		2601.47		3539.96		3248.25		2837.76		2900.36		3610.77		3565.14
-10.7467	2622.69		2542.05		3399.45		2600.31		2667.02		2546.16		3690.74		2746.55		2778.82		2598.53		3588.92		3337.12		3150.37		3411.83		3695.89		3762.62
-10.5358	2646.62		2358.43		3898.57		3082.96		2563.63		2155.22		3548.22		2890.83		2923.39		2268.41		3693.61		3391.58		3082.39		3345.81		3958.63		3751.08
-10.3073	2702.91		2023.25		3448.65		2852.03		2512.53		2502.72		3753.26		2762.5		2924.47		2689.56		3675.48		3175.24		3573.42		3452.6		4212.12		4052.45
-10.0935	2682.69		2466.49		3696.99		2777.73		2647.05		2649.51		3756.01		3013.79		2921.13		2884.21		4026.23		3159.75		3828.41		3495.26		4898.77		4263.52
-9.87161	2702.73		2564.11		3998.35		2515.3		2704.2		2520.52		3419.48		2794.14		3209.67		2600.29		4116.51		2971.95		4018.96		3787.69		4978.76		4573.04
-9.65854	2884.01		2260.31		3844.9		2895.62		2941.79		2370.36		3692.42		3449.78		3596.05		2844.88		4222.34		3613.71		4632.37		3616.88		5353.34		4826.36
-9.44027	2567.08		2649.06		2990.78		2824.6		2667.07		2673.09		3637.15		3066.68		3321.73		2708.08		3815.46		3577.06		4049.9		4219.48		5592.19		5110.83
-9.23483	2516.51		2421.35		3290.15		2668.18		2547.64		2615.09		3395.6		3076.71		3545.21		3083.4		4330.75		3785.87		4905.01		4733.35		5422.48		5290.29
-9.00638	2418.77		1862.04		3404.55		2813.91		2783.37		2798.26		3482.17		3131.91		3309.25		2754.28		4234.65		3857.69		5102.31		4669.42		6232.45		5444.62
-8.78065	2538.28		2246.57		3590.65		2770.44		2637.54		3006.16		3491.9		3225.11		3551		3330.17		4414.8		4121.34		5052.62		4840.04		6444.7		6199.34
-8.57078	2503.38		2708.01		3497.22		2767.91		2585.92		2632.66		3730.01		3335		3805.59		3909.7		4345.19		4164.26		5593.07		4600.29		5914.21		5867.78
-8.34907	2464.61		2277.92		3286.79		2570.5		2578.68		3063.21		3584.55		3207.31		3760.97		3401.17		4643.9		4070.47		5464.34		4445.53		6479.83		5838.74
-8.13181	2523.4		2378.49		3631.47		2759.66		2755.1		2533.99		3657.26		3283.67		3655.97		3613.31		4518.97		3990.97		5791.72		5396.94		6786.74		5888.44
-7.91351	2555.11		1969.5		3483.69		2539.05		2659.52		2712.46		3749.5		3155.05		3824.42		3383.48		4986.06		3999.3		5771.5		4763.26		6554.82		6367.63
-7.69515	2541.44		2143.44		3642.43		2648.11		2514.02		2511.23		3696.38		2921.8		3765.91		3440.01		4767.45		4131.58		5593.56		4824.21		6851.53		5688.79
-7.47741	2624.23		1626.43		3526.77		2555.38		2787.25		2558.11		3892.64		2776.46		3790.17		3425.9		4876.41		4313.46		5983.73		5035.53		6545.76		6130.53
-7.25959	2615.55		1768.03		3499.31		2929.55		2871.03		2644.98		3809.15		3310.59		4060.09		3727.54		4844.53		4400.52		6271.22		4042.97		6709.51		5547.56

## Sheet: Fig 1c
	SH2(Grb2) - PM
log [hEGF] (M)	no receptor						hEGFR-wt
-12.5	2558.08	2641.58	2337.42	2775.38	2242.62	2079.63	2877.98	2829.5	3263.51	3232.77	2196.33	2617.73
-11.8368	2425.49		2477.02		2315.36		2990.9		3291.86		2788.17
-11.6498	2512.16		2800.88		2328.04		3076.76		3242.18		2808.47
-11.3487	2237.14		2709.06		2406.96		2910.39		3271.16		3099.27
-11.1726	2428.41		2712.93		2183.98		2997.24		3251.2		2892.66
-10.9508	2555.76		2510.12		2291.12		3337.7		3665.96		3192.32
-10.7467	2520.78		2658.49		2254.44		3170.01		3585.64		3031.95
-10.5358	2550.16		2801.69		2194.78		3161.08		3448.36		3342.16
-10.3073	2549.38		2876.14		2146.67		3765.16		4077.15		3253.6
-10.0935	2494.69		2735.36		2377.88		3912.57		4489.59		3414.9
-9.87161	2643.31		2570.24		2404.73		4280.23		4783.18		3896.45
-9.65854	2657.64		2506.51		1705.42		4578.27		4750.1		4766.33
-9.44027	2420.79		2631.95		2449.91		4871.12		4415.11		3672.59
-9.23483	2519.41		2891.04		2037.63		5091.57		4782.25		4306.61
-9.00638	2451.42		3041.61		2375.95		5560.24		5046.48		4812.29
-8.78065	2737.4		2936.99		2519.34		5539.32		5407.39		4985.47
-8.57078	2438.9		2980.57		2196.93		6071.97		5250.54		5237.83
-8.34907	2415.89		2679.45		1843.01		5943.08		4930.37		5159.15
-8.13181	2440.59		2707.49		2435.13		5985.48		5215.14		4570.43
-7.91351	2340.9		2931.69		2347.58		5792.48		5621.43		4616.11
-7.69515	2061.65		2765.13		2405.79		5940.02		5581.32		4572.27
-7.47741	2265.15		2998.28		2391.47		5691.51		5918.37		5068.13
-7.25959	2632.15		3091.55		2230.36		5953.6		5645.74		5603.02
	SH2(PLCG1) - PM
log [hEGF] (M)	no receptor								hEGFR-wt
-12.5	2395.65	2170.27	1606.18	2641.57	3574.06	3496.88	3151.33	3062.07	2715.58	2706.77	2973.63	2600.95	4096.09	4146.89	2869.52	2940.48
-11.8368	1865.42		2355.86		3750.33		2847.27		2449.36		2723.3		3635.99		3050.68
-11.6498	2142.02		2273.33		3581.56		2876.14		2670.96		2488.09		3610.64		2854.78
-11.3487	2196.58		2510.07		3536.51		2786.36		2684.67		2134.26		3783.15		3011.99
-11.1726	2264.67		2269.22		3700.8		2969.32		2697.4		2704.08		3564.24		2945.13
-10.9508	2233.28		2024.21		3523.41		3025.36		2839.85		2272.59		3604.26		3048.07
-10.7467	2214.82		2467.12		3740.28		2660.02		2739.71		2444.75		3871.23		2993.86
-10.5358	2235.21		2661.26		3671.43		2760.61		3056.69		2674.27		3593.65		2990.18
-10.3073	2157.84		2558.39		3605.1		2770.49		3098.06		2889.5		3806.94		3212.22
-10.0935	2085.48		2669.62		3728.33		2949.32		3576.12		3118.36		3899.19		3185.38
-9.87161	2214.51		2619.49		3537.14		2370.18		3816.09		3630.4		4262.31		3942.29
-9.65854	2227.05		2508.19		3604.25		3134.64		4404.08		4330.81		5252.18		4364.14
-9.44027	2102.33		2770.82		3666.56		3005.06		4178.73		3478.37		5042.58		4323.14
-9.23483	2028.76		2506.05		3565.97		2761.52		4142.63		3893.85		5060.54		4707.17
-9.00638	1926.67		2418.73		3400.98		2630.59		4891.63		3741.46		5458.98		4942.77
-8.78065	2173.48		2326.45		3624.54		2813.83		5075.76		4063.86		5158.18		4840.29
-8.57078	2136.01		2138.64		3609.27		2770.42		4834.57		4397.95		5349.11		4699.07
-8.34907	2008.55		2193.29		3425.2		2739.84		5107.87		3666.54		5525.9		4573.21
-8.13181	2085.88		1926.81		3396.42		2886.55		5010.77		4379.99		5346.8		4591.07
-7.91351	2008.45		2350.68		3326.58		2495.24		4982.32		4457.78		5351.21		4143.81
-7.69515	1863.13		2555.22		3407.8		2727.71		4775.69		3787.22		5790.91		4499.55
-7.47741	2058.01		2019.78		3275.74		2938.01		5277.43		4163.45		5430.67		4883.19
-7.25959	1944.29		1972.08		3280.28		2953.24		5593.39		4627.58		5865.51		5697.04
	SH2(SHIP1) - PM
log [hEGF] (M)	no receptor								hEGFR-wt
-12.5	2026.49	1958.54	2297.34	3046.04	3134.22	3353.53	2812.27	2911.95	2724.57	2727.4	2679.31	3182.96	3200.4	3813.25	3499.91	3799.52
-11.8368	1818.08		2126.46		3008.24		2598.86		2510.18		2372.73		3241.94		3223
-11.6498	1870.84		1684.72		2796.86		2646.91		2461.26		2576.91		3155.02		2745
-11.3487	1969.72		2181.67		2800.17		2702.51		2636.55		2723.67		3026.49		2948.65
-11.1726	2002.66		2163.22		2957.4		2339.68		2500.44		2722.99		3224.32		3001.52
-10.9508	1946.18		2179.97		3300.37		2615.96		2642.45		2362.5		3494.85		3233.06
-10.7467	2031.18		2045.76		3007.95		2641.86		2774.49		2758.59		3391.95		3122.46
-10.5358	2139.45		2537.94		2963.69		2485.48		2919.68		2530.4		3652.56		3441.67
-10.3073	1973.22		2342.56		3058.36		2746.53		3023.03		3042.59		3723.85		3454.88
-10.0935	2044.87		2196.8		2797.28		2642		3449.84		3412.21		4054.57		3772.89
-9.87161	2052.41		2076.6		2822.11		2585.14		3510.67		3211.84		4259.48		4148.51
-9.65854	1894.13		2266.95		3256.91		3082.57		4093.61		4610.18		4977.18		5188.36
-9.44027	1935.73		2331.19		2821.61		2540.07		4237.88		4359.45		5578.94		5542.18
-9.23483	1579.4		1918.76		3112.73		2618		4557.32		4961.73		5803.62		5556.96
-9.00638	1809.81		2269.35		2800.32		2414		4783.15		5433.36		5742.17		5741.63
-8.78065	2151.39		2355.86		2955.9		2892.24		5136.43		5114.97		6305.47		5923.28
-8.57078	1950.99		1653.92		3333.13		2595.86		5259.4		5031.42		6179.05		5852.52
-8.34907	1855.55		2346.29		3084.53		2677.86		5294.73		5008.68		6355.44		6246.35
-8.13181	1895.59		2585.14		2934.47		2504.11		5296.87		5236.02		6620.28		6110.27
-7.91351	1916.77		1938.22		2783.44		2680.26		5116.16		5891.36		6454.32		6334.38
-7.69515	1860.44		2039.75		2971.65		2672.13		5254.06		6076.77		6106.06		5993.53
-7.47741	1932.41		1730.81		2819.87		2971.64		5439.38		5507.13		6340.92		6147.23
-7.25959	1642		2391.04		3146.9		2711.92		5431.14		5634.59		6518.19		7451.39

## Sheet: Fig 1d
	SH2(SHC1) - PM
log [hEGF] (M)	no receptor								hEGFR-wt
-12.5	2598.04	2417.01	2715.66	2955.66	3370.77	3416.72	2756.7	3158.48	2956.56	2961.15	3033.58	3513.65	3764.15	3888.49	3109.84	3349.07
-11.8368	2474.12		2640.18		3180.55		2999.97		2773.96		3024.21		3533.15		3063.41
-11.6498	2461.77		2238.37		3162.01		2656.36		3032.81		3351.33		3665.44		3142.06
-11.3487	2430.45		2252.44		3253.73		3040.31		2679.5		2663.75		3463.74		3038.95
-11.1726	2173.84		2207.8		3132.23		2857.31		2856.47		3020.88		3583.29		3256.82
-10.9508	2356.68		2844.32		3334.1		2857.78		2956.14		2863.1		3510.28		3152.61
-10.7467	2412.08		3122.41		3533.49		2997.49		2947.12		2934.5		3553.64		3048.27
-10.5358	2127.68		2420.67		3535.62		3054.7		2909.16		3663.8		3838.29		3408.46
-10.3073	2603.61		2142.22		3220.61		3209.14		3141.46		3471.09		3876.27		3250.41
-10.0935	2383.71		2809.28		3303.07		3174.31		3295.45		2953.2		4027.18		3663.81
-9.87161	2335.47		2699.33		3403.49		2880.27		3321.3		3792.59		4375.74		3831.36
-9.65854	2522.67		2935.38		3581.8		3419.17		4016.32		3886.22		4792.87		4306.23
-9.44027	2374.67		2236.72		3446.06		2714.27		3926.31		4827.38		4979.6		3839.42
-9.23483	2386.48		2358.42		3563.37		3020.49		3997.58		4637.27		5075.27		4572.88
-9.00638	2229.24		2314.27		3246.58		3067.89		4378.65		4649.59		4814.34		4331.38
-8.78065	2461.31		2823.2		3252.3		2995.2		4103.87		5524.39		5319.05		4709.52
-8.57078	2192.62		2493.51		3594.37		3097.45		4151.55		4537.49		5035.93		4811.67
-8.34907	2342.14		2847.52		3501.82		2864.69		4414.9		5017.85		5373.75		4650.03
-8.13181	2075.32		2290.81		3674.55		2933.55		4355.61		4837.67		5122.49		4646.74
-7.91351	2371.06		2575.48		3519.07		3059.25		4312.46		5176.64		5265.19		4669.93
-7.69515	2496.84		2408.46		3506.55		2783.77		4500.63		5211.3		5156.21		4801.1
-7.47741	2396.99		2549.73		3530.15		2911.73		4317.19		5007.14		5402.09		5052.37
-7.25959	2104.74		3015.24		3499.55		3135.25		4542.69		4812.02		5649.84		5344.23
	SH2(PI3K-R1d1) - PM
log [hEGF] (M)	no receptor								hEGFR-wt
-12.5	2128.37	2062.7	2320.27	2266.8	3552.79	3274.84	2404.35	2551.09	2921.39	3165.78	3174.12	3456.27	2605.39	3284.03
-11.8368	2216.55		2387.26		3126.23		2362.66		2536.53		2968.38		2865.26
-11.6498	1990.83		2108.32		2978.66		2587.56		2430.1		3116.3		2496.95
-11.3487	2240.55		2290.11		3000.29		2314.97		2361.99		3144.14		2852.02
-11.1726	2205.08		2178.01		3002.4		2763.08		2773.05		2968.91		2570.36
-10.9508	2208.72		2123.7		3126.09		2693.94		2404.45		3115.17		2626.59
-10.7467	2069.49		2650.74		2965.32		2627.08		2689.82		2975.34		2670.84
-10.5358	2012.61		1732.85		2913.43		2470.36		2452.65		3169.46		2659.57
-10.3073	2066.25		2318.29		3224.93		2481.7		2645.65		2932.93		2376.18
-10.0935	2269.8		2079.42		3149.32		2919.25		2931.16		3139.34		2680.64
-9.87161	2128.94		2249.32		3350.99		2686.56		2916.48		3389.65		2859.49
-9.65854	2164.64		2489.62		3245.92		2963.59		3594.17		3529.58		3140.19
-9.44027	2041.45		2089.66		3045.95		2493.52		3690.39		3832.92		3304.6
-9.23483	1874.9		2269.82		2941.66		2222.36		3209.82		4077.07		3534.4
-9.00638	2216.78		2255.86		2889.46		2272		3579.54		3855.98		3425.91
-8.78065	1994.74		2388.14		2973.46		2428.72		3650.97		4154.41		3612.57
-8.57078	2203.03		2283.17		3007.59		2245.16		3582.52		3920.13		3695.73
-8.34907	2198.53		2065.14		3025.87		2700.24		3518.86		4167.54		3794.24
-8.13181	2057.42		1913.96		2880.71		2513.93		3450.34		4221.69		3553.48
-7.91351	2153.6		2166.63		2990.64		2204.01		4206.52		4295.27		3770.4
-7.69515	2028.11		2244.9		2896.84		2450.8		3577.58		4029.58		3659.17
-7.47741	2027.05		1887.39		2828.93		2478.05		3759.33		4014.09		3722.68
-7.25959	2082.76		2785.25		2768.58		3007.43		4073.37		4357.32		4717.1
	SH2(PI3K-R2d2) - PM
log [hEGF] (M)	no receptor								hEGFR-wt
-12.5	1915.28	1699.82	2008.15	2047.01	2348.43	2778.94	2366.18	2321.41	2404.14	2373.07	2387.51	2708.78	2652.94	2542.03
-11.8368	1687.37		1908		2732.77		2103.76		2311.4		2473.22		2024.94
-11.6498	1749.02		1869.37		2592.01		2050.73		1926.75		2452.76		2112.02
-11.3487	1806.81		1823.77		2241.41		1862.38		1693.54		2332.38		2086.21
-11.1726	1878.17		1472.33		2219.09		1827.47		2461.72		2321		2121.64
-10.9508	1784.32		1577.35		2612.85		2256		2300.26		2607.44		2178.92
-10.7467	1659.46		2007.48		2453.68		1775.8		2298.19		2536.04		2619.25
-10.5358	1833.29		1550.42		2778.94		1945.96		1848.12		2607.41		2017.98
-10.3073	1704.17		1661.82		2328.39		2182.27		2159.76		2578.08		2399.36
-10.0935	1868.42		1906.85		2475.3		2101.98		2262.23		2455.87		2264.98
-9.87161	1804.09		1698.02		2608.17		2064.73		2332.66		3022.32		2726.1
-9.65854	1711.63		2127.91		2354.15		2263.02		3047.4		3062.14		2708.84
-9.44027	1600.6		1911.31		2443.78		2259.05		3100.89		3273.29		3278
-9.23483	1738.5		1899.96		2462.86		2136.34		3093.96		3262.37		3160.89
-9.00638	1629.12		1665.83		2344.59		2035.53		3281.99		3390.92		3181.71
-8.78065	1699.03		1544.27		2264.34		1849.24		3182.43		3678.24		3452.4
-8.57078	1796.24		2093.88		2121.68		2116.15		3528.2		3916.72		3519.96
-8.34907	1664.49		1687.08		2441.61		2222.19		3223.13		3762.56		3480.42
-8.13181	1600.9		1956.21		2199.94		2045.25		3476.11		3603.46		3629.27
-7.91351	1634.7		1544.17		2063.36		2044.41		3485.66		3732.28		3530.63
-7.69515	1735.56		1775.38		2504.54		2195.39		3247.84		3747.83		3529.61
-7.47741	1622.54		2101.45		2467.07		1897.95		3693.1		3780.26		3470.87
-7.25959	1648.62		2113.91		2695.24		2416.27		3849.75		3835.5		3959.02
	SH2(Grb14) - PM
log [hEGF] (M)	no receptor								EGFR-wt
-12.5	2151.68	1970.64	1924.28	2037.35	2789.67	2436.56	2113.24	2492.7	1896.66	1664.95	2323.34	2582.75	2752.43	2893.09	2634.88	2969.04
-11.8368	2148.82		1908.26		2556.2		2194.75		1982.24		2045.13		2962.26		2744.75
-11.6498	2063.39		1697.03		3042.57		2193.98		1602.25		1986.29		2371.39		2382.55
-11.3487	2298.99		1527.03		2508.29		2532.75		1711.48		1648.3		2790.03		2237.96
-11.1726	2123.24		1453.76		2684.74		2406.2		1734.46		1676.82		2325.92		2566.85
-10.9508	2337.1		1773.58		2671.6		2812.62		1752.93		1428.59		2278.17		2665.29
-10.7467	2236.26		1607.22		2634.13		2671.56		2028.78		1829.4		2820.88		2921.7
-10.5358	2195.63		1748.37		2802.93		2595.12		1917.89		2220.24		2253.18		2497.82
-10.3073	2454.95		1426.38		2820.88		2618.95		2046.37		2026.04		2586.56		2694.53
-10.0935	2116.88		1481.87		2647.09		2546.9		1971.57		1788.59		2380.7		2771.22
-9.87161	2271.16		1550.42		2625.93		2538.96		1941.89		1992.3		2740.7		2773.73
-9.65854	2083.23		1805.2		2873.44		2597.81		2360.74		2460.69		3279.18		3421.14
-9.44027	1917.79		1616.67		2529.7		2418.65		2101.29		2244.51		2982.76		2893.89
-9.23483	2289.29		1696.02		2694.79		2128.14		2104.06		2228.68		3468.59		3515.48
-9.00638	2232.89		1947.49		2611.71		2128.62		2417.34		2509.24		3246.56		3203.84
-8.78065	2012.85		1629.24		2227.33		2128.71		2427.97		2682.27		3459.82		3463.45
-8.57078	2078.19		1477.31		2774.64		2410.56		2290.69		2616.35		3305.06		3332.04
-8.34907	2286.94		1529.77		2726.08		2295.31		2326.97		2680.28		3703.46		3590.51
-8.13181	2238.42		1661.95		2505.17		2573.44		2422.82		2522.36		3369.46		3150.3
-7.91351	2181.29		1532.68		2359.61		2340.62		2413.14		2662.07		3457.73		3720.36
-7.69515	2103.83		1489.29		2441.76		2542.38		2398.3		2821.45		3318.63		3347.63
-7.47741	1941.49		1393.28		2407.41		2339.63		2351.6		2381.82		3168.86		4014.79
-7.25959	2010.77		1668.44		2571.75		2701.75		2279.46		3088.47		3705.72		4098.14

## Sheet: Fig 2a
	SH2(Grb2) - PM
log [ligands] (M)	hEGF						hEpiregulin
-12.5	2641.63	2668.11	2620.01	3028.5	3019.89	4163.59	2642.55	2695.03	2830.73	3108.82	3875.08	3739.45
-11.8368	2884.48		3296.98		3518.55		2896.45		3009.1		3428.08
-11.6498	2633.47		3292.41		3582.2		2601.1		3227.3		3138.72
-11.3487	2977.23		3788.89		3933.7		3350.46		2962.76		3495.39
-11.1726	3283.29		3697.69		3804.04		3469.24		3139.26		3642.95
-10.9508	4166.93		3970.79		3861.27		2758.4		3313.79		3489.44
-10.7467	3571.56		4171.15		4180.4		3097.42		3203.85		2971.27
-10.5358	4538.91		4458.48		4345.69		3443.48		3176.86		3017.95
-10.3073	4801.26		4706.31		5036.14		2888.33		3225.57		3084.08
-10.0935	4948.75		5340.38		4350.39		3185.05		3279.13		2915.99
-9.87161	5773.27		5525.3		4831.35		2788.76		3395.04		3432.03
-9.44027	4958.69		5038.65		6790.14		3232.29		3043.02		3678.83
-9.23483	5302.75		5972.73		5727.52		3768.78		3527.78		3960.63
-9.00638	6066.17		5631.46		6814.62		4292.03		3513.66		4101.18
-8.78065	5933.22		6119.45		6392.48		4272.57		3769.02		4416.39
-8.57078	6195.24		6573.62		6633.93		4074.33		3867.58		4323.39
-8.34907	5942.67		6273.98		5716.12		4682.91		3923.4		4574.01
-8.13181	6272.25		6323.06		6734.84		4512.75		4399.92		4576.48
-7.91351	5980.16		6614.83		5568.07		4635.42		4466.65		4311.74
-7.69515	5263.76		6186.91		5378.89		4832.41		4454.38		4465.79
-7.47741	5654.21		6490.68		6259.86		5048.67		4724.89		4808.7
	SH2(PLCG1) - PM
log [ligands] (M)	hEGF						hEpiregulin
-12.5	3515.08	3171.97	3552.69	3418.52	3845.49	3805.57	3270.86	3345.05	3421.36	3519.44	3745.49	3654.66
-11.8368	3157.73		3414.36		3881.66		3173.51		3129.64		3727.42
-11.6498	3959.87		3147.33		3771.94		3322.52		3027.95		3653
-11.3487	3995.85		3564.52		4143.17		3598.56		3122.62		3369.75
-11.1726	4138.58		3283.76		3660.17		3538.26		3231.94		3460.19
-10.9508	4567.59		3955.08		4348.29		3698.36		2998.82		3148.82
-10.7467	4568.84		3925.2		4318.69		3419.46		3141.23		3267.23
-10.5358	4856.02		4023.85		4810.54		3427.02		3124.19		3407.63
-10.3073	5525.21		4722.82		5215.25		3320.06		3178.3		3249.79
-10.0935	5715.67		4924.53		6143		3338.94		3274.66		3473.25
-9.87161	5591.92		5254.64		5864.58		3285.79		3309.49		3571.87
-9.65854	5791.22		5656.51		6266.68		3447.76		3614.39		3829.14
-9.44027	6254.88		7075.81		7120.33		3986.08		3362.62		4040.43
-9.23483	7308.76		6176.58		6734.77		4366.77		3652.55		4288.1
-9.00638	6657.82		6449.61		6931.24		4387.33		3600.21		4433.39
-8.78065	7279.12		6617.48		7275.63		4915.15		4035.3		4314.5
-8.57078	7159.51		6857.28		7196.82		4835.98		3975.2		4413.72
-8.34907	6953.34		6574.03		7064.31		5199.37		4208.64		4761.61
-8.13181	6622.77		6644.45		6623.68		4891.24		4126.97		5210.07
-7.91351	7144.43		6348.48		6754.12		5531.9		5141.26		5196.33
-7.69515	6832.92		6530.92		6238.92		5940.8		5004.65		5684.89
-7.47741	6302.44		5878.14		6845.54		5202.49		5091.67		6113.67
	SH2(SHIP1) - PM
log [ligands] (M)	hEGF						hEpiregulin
-12.5	4069.66	3430.12	4017.02	3674.89	4844.55	4142.36	3663.56	3716.24	3330.93	3820.86	4159.34	4202.98
-11.8368	3381.88		3503.59		4069.58		3170.5		3038.78		3374.36
-11.6498	3714.06		3772.37		4276.92		3115.88		3020.97		3574.39
-11.3487	3746.37		3622.47		4162.33		2898.25		3077.91		3327.16
-11.1726	3864		4330.21		4294.99		3314.32		2967.73		3250.68
-10.9508	4356.26		4468.91		4653.06		2682		3104.98		3198.84
-10.7467	4831.55		4516.07		5016.67		2958.85		2872.02		3173.71
-10.5358	5173.22		4868.45		6019.41		3184.69		3133.79		3173.71
-10.3073	5688.25		5437.28		5930.64		2775.86		3243.41		3260.71
-10.0935	6363.18		6225.69		6738.59		2603.68		3245.51		3176.39
-9.87161	7341.64		6948.03		6955.58		2956.9		3496		3435.82
-9.65854	7422.75		7055.54		8187.48		3581.81		4037.21		4543.88
-9.44027	7186.35		7111.49		7281.74		4043.73		4075.63		4313.61
-9.23483	6843.11		7238.1		7229.58		3631.64		4019.21		4102.69
-9.00638	7157.65		7259.67		7288.47		4571.36		4130.93		5025.74
-8.78065	6767.73		6852.44		7307.25		4297.27		4056.41		4990.92
-8.57078	5740.83		7210.24		6568.03		4755.94		4435.04		5314.46
-8.34907	6448.17		6932.04		7345.11		4916.01		4886.12		5302.99
-8.13181	6601.72		7053.56		6816.99		5232.04		5228.42		5284.91
-7.91351	5905.59		6755.49		6473.39		5119.87		5900.28		5719.76
-7.69515	5620.76		6734.98		7077.17		5259.56		5814.35		6260.78
-7.47741	6671.38		7082.52		6680.44		5446.42		6659.97		6347.86
	SH2(SHC1) - PM
log [ligands] (M)	hEGF								hEpiregulin
-12.5	3410.61	3281.51	3411.61	3802.81	3994.49	4051.84	3171.41	3201.45	3279.76	3141.47	2734.29	3052.05	2912.26	3272.63
-11.8368	3385.66		3229.61		3659.15		2837.67		2892.88		2332.12		2951.45
-11.6498	3154.53		3395.16		3382.83		3358.33		2522.25		2290.3		2853.69
-11.3487	3290.86		3669.59		3302.31		3190.84		2693.92		2322.8		2889.66
-11.1726	3169.1		3272.65		3345.49		3319.6		2830.98		2281.23		2871.64
-10.9508	3288.07		3504.17		3330.15		3027.39		2881.33		2180.76		2769.39
-10.7467	3556.16		3367.19		3471.79		3805.83		2544.28		2325.78		2703.65
-10.5358	2950.81		3820.49		3600.96		3870.69		2469.38		1856.01		2768.05
-10.3073	3294.11		3601.26		3517.35		3786.35		2896.71		2250.19		2911.31
-10.0935	3424.77		3616.5		3897.85		4139.42		2773.37		2104.71		2902.23
-9.87161	3626.42		4132.5		4000.91		4346.72		3317.6		2385.58		2829.85
-9.65854	4147.99		4632.58		4376.05		4972.68		3391.66		2902.13		3178.29
-9.44027	3973.05		4093.17		4160.82		4600.92		3249.14		2502.6		3072.16
-9.23483	4195		4314.37		3951.25		4915.06		2941.62		2181.55		3324.93
-9.00638	4114.86		4516.77		4160.1		4535.08		2940.23		2254.74		3253.24
-8.78065	4139.92		4548.12		4183.37		4711.02		2957.32		2265.98		3506.13
-8.57078	4129.74		4576.41		4457.53		4948.87		3193.41		2135.02		3270.63
-8.34907	4587.06		4521.7		4440.6		4699.25		3305.97		2165.01		3496.32
-8.13181	3843.26		4434.28		4278.5		4659.24		3515.41		2353.49		3507.92
-7.91351	4328.62		4578.17		4364.9		4999.92		3682.07		2209.09		3702.68
-7.69515	4271.14		4887.92		4322.37		4890.22		3637.53		2225.48		3617.18
-7.47741	4543.47		4438.85		4361.99		4681.19		4167.94		2097.99		4207.07
-7.25959	4411.82		4872.73		4685.91		5142.97		3252.3		2976.39		4612.94
	SH2(PI3K-R1d1) - PM
log [ligands] (M)	hEGF								hEpiregulin
-12.5	2604.33	2961.28	2839.8	2748.36	3635.43	3972.78	2545.42	2734.54	2375.02	2786.41	2157.94	2471.35	2505.2	2887.81
-11.8368	2605.7		2689.94		3069.9		2393.55		2447.75		1677.9		2199.46
-11.6498	2633.32		2588.84		3180.05		2487.05		2302.29		1398.78		2239.84
-11.3487	2466.2		2720.7		3071.88		2340.46		2217.62		1664.59		2207.47
-11.1726	2468.31		2589.19		3134		2499.11		2324.26		1666.38		2195.4
-10.9508	2520.86		2733.72		3070.17		2591.9		2343.89		1814.87		2122.43
-10.7467	2477.46		2852.74		3092.01		2672.81		2086.69		1759.86		2086.31
-10.5358	2743.24		2559		3099.94		2935.95		2209.83		1853.42		2309.65
-10.3073	2581.38		2912.03		3144.42		3088.21		2019.39		1696.21		2205.19
-10.0935	2655.8		2599.49		3259.9		3055.35		2373.72		1786.87		2286.92
-9.87161	2635.36		2925.93		3142.44		3559.18		2433.33		1688.06		2143.41
-9.65854	3055.89		3294.22		3737.78		3923.4		3031.96		1980.31		2623.81
-9.44027	3185.78		3162.56		3664.4		4294.11		2673.64		2010.58		2769.17
-9.23483	3598.04		3562.93		3572.31		3973.95		2696.17		2151.74		2640.33
-9.00638	3653.67		3456.13		3592.04		4265.01		2558.42		2046.64		2759.26
-8.78065	3404.6		3763.2		3756.14		4572.76		2906.58		2061.52		2732.45
-8.57078	3490.43		3726.25		4036.24		4148.66		2639.75		2223.03		2847.8
-8.34907	3773.34		3554.36		3878.61		4246.37		2744.23		2121.59		2913.25
-8.13181	3538.56		3688.71		4226.15		4094.78		2933.34		2295.94		3080.07
-7.91351	3751.65		3752.72		4097.8		3987.37		3085.65		2450.88		3236.7
-7.69515	3153.15		3453.14		4165.12		4156.11		3258.67		2709.42		3260.58
-7.47741	3706.39		3377.21		4161.27		4477.87		3568.57		2760.81		3297.02
-7.25959	3516.16		3780.66		4647.6		4610.94		3645.25		2944		3995.21
	SH2(PI3K-R2d2) - PM
log [ligands] (M)	hEGF								hEpiregulin
-12.5	2183.99	1917.46	2511.3	2430.72	2869.75	2788.1	2252.67	2122.5	2209.48	2311.27	1766.23	1775.96	2005.42	1998.96
-11.8368	2126.43		2303.93		2550.88		2164.2		2136.1		1639.53		1963.24
-11.6498	2209.32		2107.08		2530.06		2098.04		2154.16		1355.76		1804.47
-11.3487	2314.53		2266.99		2455.89		2339.01		2056.44		1507.16		1891.97
-11.1726	2312.08		2053.77		2438.65		2324.42		2136.42		1496.69		1914.55
-10.9508	2320.3		2248.93		2464.4		2399.38		2105.57		1264.09		1838.03
-10.7467	2020.34		2190.07		2574.91		2716.37		2385.91		1617.01		1850.31
-10.5358	2353.05		2508.72		2653.44		3075		1798.44		1267.36		1739.21
-10.3073	2526.47		2581.08		2482.14		3261.36		2202.35		1563.73		1859.31
-10.0935	2483.76		2457.45		2657.55		3738.14		2099.8		1463.87		1889.49
-9.87161	2693.49		3057.82		2712.54		3529.93		2545.62		1698.09		2162.82
-9.65854	3035.48		3060.66		3062.14		4029.14		2508.93		1861.93		2428.32
-9.44027	2751.85		2927.32		3027.93		4085.01		2472.24		1595.9		1924.92
-9.23483	2770.57		2674.8		2856.54		4092		2471.81		1568.82		2406.91
-9.00638	3075.93		2976.46		3064.97		4196.47		2448.34		1780.72		2386.35
-8.78065	2946.87		3178.47		2967.01		3470.01		2984.58		1766.06		2414.56
-8.57078	2725.45		3269.12		3006.2		3612.07		2687.83		1690		2731.84
-8.34907	2767.33		2941.42		3108.75		3538.24		2985.59		2185.39		2560.47
-8.13181	3236.64		3142.28		2988.02		3804.84		3193.23		2094.5		2681.48
-7.91351	3028.95		2830.14		3094.24		3395.49		3019.83		2586.56		2917.65
-7.69515	2842.03		3133.55		3093.31		3774.52		3296.4		1991.85		2745.29
-7.47741	2872.9		3137.62		2983.89		4040.61		3635.27		2512.17		3240.15
-7.25959	3170.2		3217.48		3212.93		4133.02		2398.4		2372.65		3697.16
	SH2(Grb14) - PM
log [ligands] (M)	hEGF								hEpiregulin
-12.5	2202.27	2431.88	3012.19	2749.72	3151.35	3234.98	2011.61	2019.13	1793.67	1743.51	1560.93	1330.24	1952.86	1868.56
-11.8368	2467.16		2494.45		2801.61		1836.26		1597.13		1451.67		1966.83
-11.6498	2465.55		2674.14		2858.51		1583.43		1799.2		1471.27		1890.67
-11.3487	2495.82		2403.02		2923.59		1772.73		1566.06		1391.79		1833.87
-11.1726	2388.58		2395.54		2774.74		1950.86		1394.71		1426.05		1859.28
-10.9508	2236.06		2355.12		2835.89		1861		1809.59		1404.24		1791.46
-10.7467	2619.93		2192.86		2944.25		1997.53		1757.46		1405.72		1896.39
-10.5358	2129.64		2555.34		2849.01		2148.91		1675.05		1333.73		1869.19
-10.3073	2439.06		2361.41		2910.67		2221.66		1641.61		1385.93		1897.2
-10.0935	2267.02		2531.2		2952.54		2423.62		1658.87		1426.25		2212.44
-9.87161	2526.36		2745.48		3074.05		2823.32		1907.65		1339.02		2294.38
-9.65854	2358.07		2897.68		3421.87		2974.83		1760.58		1748.86		2438.03
-9.44027	2731.79		2930.11		3007.6		3541.68		1703.79		1452.42		1965.34
-9.23483	3099.92		3145.83		3252.14		2955.91		2179.43		1384.37		1957.53
-9.00638	3081.09		3130.01		3391.67		2763.96		1906.08		1488.51		1929.79
-8.78065	3265.25		2842.62		3201.35		3175.42		2048.23		1398.92		2100.11
-8.57078	2948.69		3251.54		3273.41		3055.57		2008.56		1473.69		2261.54
-8.34907	2912.74		2868.92		3290.24		3033.64		1906.16		1483.24		2283.66
-8.13181	2988.21		2795.18		3382.52		2975.67		2408.37		1542.8		2207.77
-7.91351	3391.79		2782		3490.63		2980.97		2311.11		1987.21		2424.85
-7.69515	2824.44		3050.85		3560.82		3147.72		2467.79		1705.53		2822.49
-7.47741	3065.79		2835.21		3376.87		3048.94		2577.36		2187.96		2924.01
-7.25959	3087.09		3160.77		3703.35		3006.55		2766.15		2594.99		3492.64

## Sheet: Fig 3b
	SH2(Grb2) - EEs
log [ligands] (M)	hEGF												hEpiregulin
-12.5	178.03	260.53	387.41	411.05	320.06	446.97	388.56	496.06	442.63	454.08	412.69	382.82	363.9	357.64	289	238.25	152.56	204.76
-11.8368	354.86		452.82		526.7		499.88		516.39		616.6				152.07		112.01
-11.6498	412.41		326.57		462.67		292.31		333.04		310.15		355.16		254.15		114.65
-11.3487	296.37		335.69		469.85		378.68		291.43		317.48		308.21		175.13		106.67
-11.1726	365.46		285.74		429.99		410.02		517.77		340.7		301.61		138.22		149.71
-10.9508	305.75		240.2		439.51		339.84		347.2		276.61		356.44		213.71		101.32
-10.7467	340.53		246.67		368.9		284.56		450.72		226.19		360.14		215		120.94
-10.5358	336.93		328.08		444.38		312.7		592.34		345.67		288.45		276.97		341.22
-10.3073	361.17		292.62		378.1		323.37		421		257.12		416.83		211.25		144.72
-10.0935	512.64		289.26		518.35		355.3		459.97		292.46		328.37		194.63		114.34
-9.87161	461.37		418.19		426.46		397.28		559.46		608.22		368.7		211.82		118.83
-9.65854	222.47		577.26		507.41		655.44		768.87		571.93		315.91		164.5		146.89
-9.44027	421.6		542.17		489.05		546.78		538.67		915.01		344.64		254.97		113.79
-9.23483	484.46		562.19		568.39		457.16		515.79		662.2		358.58		264.33		213.04
-9.00638	519		540.92		607.37		548.03		644.46		632.88		307.74		243.04		144.47
-8.78065	418.45		480.06		592.99		569		465.6		632.12		235.95		184.34		133.02
-8.57078	440.34		542.51		492.01		606.77		492.05		598.05		225.73		228.5		154.14
-8.34907	523		566.53		540.63		447.4		505.01		634.11		341.08		323.89		138.72
-8.13181	562.23		540.83		528		570.96		491.3		430.62		253.89		177.08		153.86
-7.91351	514.09		597.17		542.64		615.27		622.48		629.86		312.03		175.09		190.58
-7.69515	686.38		596.97		566.04		520.76		640.49		785.69		310.6		137.72		167.5
-7.47741	703.91		638.56		571.79		622.07		733.43		571.49		355.58		246.83		183.25
	SH2(PLCG1) - EEs
log [ligands] (M)	hEGF												hEpiregulin
-12.5	717.63	735.77	735.63	704	697.52	616.56	631.86	533.53	740.55	651.33	619.81	832.76	463.91	498.95	460.62	302.24	250.16	242.51
-11.8368	729.16		685.51		617.1		576.44		530.57		595.45		470.73		313.93		235.24
-11.6498	537.94		625.43		481.7		505.9		542.89		427.17		433.5		320.72		212.84
-11.3487	635.76		571.55		511.48		493.14		443.09		515.78		465.67		361.67		247.36
-11.1726	565.53		522.46		553.62		573.15		401.49		481.91		480.8		270.64		241.84
-10.9508	589.95		643.6		450.02		572.69		553.44		544.68		336.19		341.24		263.29
-10.7467	461.03		604.6		614.66		532.09		508.62		424.81		412.57		366.61		277.14
-10.5358	442.33		622.5		546.21		518.2		560.92		623.76		415.84		333.24		284.62
-10.3073	615.29		650.49		461.61		561.74		400.76		436.7		387.34		264.78		325.74
-10.0935	531.49		610.37		512.55		592.66		512.86		654.97		456.92		313.81		301.64
-9.87161	787.32		565.56		563.83		696.5		612.79		701.68		331.32		301.88		262.42
-9.65854	919.93		774.45		779.08		678.05		607.24		701.67		467.23		351.28		229.29
-9.44027	879.6		978.31		762.97		781.95		966.4		873.94		455.66		403.34		233.76
-9.23483	947.14		1099.04		749.62		767.43		773.06		1032.6		436.8		392.09		223.35
-9.00638	1140.53		1143.62		710.77		931.16		817.03		1022.03		391.57		310.31		270.5
-8.78065	916.72		1180.55		709.78		919.88		669.13		856.32		352.64		375.68		243.08
-8.57078	1074.16		1222.93		734.91		866.97		802.87		1009.96		410.51		270.08		203.92
-8.34907	915.18		1123.05		741.79		685.62		702.91		954.93		358.56		214.38		434.61
-8.13181	916.82		1037.94		777.05		763.88		800.45		1107.49		359.46		270.64		245.86
-7.91351	930		1012.15		844.1		814.52		816.84		1165.04		363.37		385.27		239.16
-7.69515	868.34		1085.75		735.89		821.34		855.02		1178.33		248.59		265.01		207.43
-7.47741	886.55		949.46		921.18		793.27		997.39		1031.85		265.33		280.45		229.61
	SH2(SHIP1) - EEs
log [ligands] (M)	hEGF								hEpiregulin
-12.5	1044.84	1124.9	1339.13	1385.12	1667.35	1895.98	1288.72	1622.67	1334.51	1689.81	824.8	1190.8	832.02	812.19
-11.8368	996.485		1190.61		1633.77		1143.53		1177.27		840.36		785.82
-11.6498	1000.53		1097.5		1399.51		1046.32		1046.17		760.69		726.13
-11.3487	865.922		1098.08		1541.54		910.21		1178.84		733.82		662.59
-11.1726	813.608		1064.52		1523.4		962.11		954.77		682.18		662.43
-10.9508	902.592		1066.42		1571.07		1174.62		1078.65		648.3		727.01
-10.7467	999.997		1217.38		1639.98		1133.16		945.38		599.21		705.98
-10.5358	1125.18		1278.53		1594.04		961.01		1079.26		670.52		775.15
-10.3073	1040.18		1204.46		1655.07		889.96		929.83		602.72		740.25
-10.0935	1398.72		1305.85		1810.93		1143.89		903.67		675		694.02
-9.87161	1134.74		1537.92		1910.51		948.52		1039.41		746.89		697.7
-9.65854	1534.74		1824.52		2174.05		1294.12		1099.5		932.37		809.38
-9.44027	1409.66		1955.36		2286.83		1396.85		1416.27		899.15		646.67
-9.23483	1648.21		1969.55		2296.9		1265.9		1138.79		959.5		646.19
-9.00638	1905.7		2019.95		2203.4		1421.52		1225.88		866.65		662.17
-8.78065	1751.48		2059.27		2365.56		1368.07		921.46		964.76		592.94
-8.57078	1855.62		1933.56		2413.5		1597.54		999.13		738.22		657.2
-8.34907	1742.63		2160.65		2385.21		1571.1		1041.8		854.7		547.4
-8.13181	1789.52		2027.04		2477.58		1775.48		961.55		716.57		656.96
-7.91351	1955.82		2081.8		2540.86		1310.14		862.1		752.3		529.92
-7.69515	1894.89		2127.94		2463.58		1384.85		948.62		743.1		623.68
-7.47741	1996.87		1889.88		2612.12		1737.9		989.22		617.05		722.23
-7.25959	1970.94		2131.02		2901.86		1731.9		991.93		874.47		688.7

## Sheet: Fig 3c
	SH2(Grb2) - EEs
Time (s)	No stim.																		hEGF																		hEpiregulin
0	663.822	569.429	453.964	419.626	460.852	454.385	943.284	945.179	880.139	725.77	857.901	831.159	607.212	814.452	601.228	541.382	572.669	531.935	356.895	302.932	344.185	403.151	355.58	561.194	752.844	771.529	745.579	707.549	684.165	882.084	520.549	339.973	343.983	489.402	437.987	394.832	601.088	563.599	508.926	333.122	349.017	444.615	368.93	459.334	394.122	447.375	544.437	527.058
30	697.383	579.782	452.113	404.858	388.76	464.01	952.813	900.556	917.404	784.571	859.339	889.503	643.112	833.503	562.805	541.389	616.255	513.825	358.958	326.461	327.051	371.78	429.813	556.02	790.24	769.37	804.246	751.371	749.564	944.886	575.041	320.002	338.013	465.888	414.554	393.324	634.182	639.746	520	359.215	369.886	457.237	441.229	526.468	433.398	488.401	582.932	560.721
60	709.654	573.589	448.013	467.483	414.436	440.493	964.518	927.997	879.217	715.257	815.517	837.668	641.459	865.002	621.993	552.742	543.111	484.749	428.703	310.552	385.304	402.092	418.829	543.371	834.007	812.376	841.311	784.09	773.553	980.211	562.389	348.552	361.728	487.201	426.59	407.949	646.62	617.368	581.59	364.889	370.608	451.627	462.839	559.105	479.318	496.455	612.237	581.031
90	752.883	563.086	468.38	439.449	489.888	551.743	959.835	871.175	929.361	732.648	853.364	886.066	634.969	854.871	613.167	568.104	622.514	549.04	438.246	354.614	393.572	401.296	420.535	575.865	829.419	859.046	851.365	775.808	815.911	1022.36	502.413	347.593	389.932	481.479	424.015	429.933	657.063	674.173	603.152	369.862	378.668	464.189	490.504	581.229	524.125	541.692	658.966	590.364
120	716.136	631.385	416.448	424.65	493.214	477.045	958.702	928.751	933.3	781.336	842.435	882.229	636.831	830.562	603.88	609.912	581.621	566.915	419.892	355.932	368.151	422.587	451.971	566.744	846.09	854.046	847.663	805.899	786.126	1000.49	544.273	315.46	350.007	471.031	433.577	432.544	658.336	666.308	596.432	367.729	391.256	523.792	528.512	594.595	516.103	561.862	636.134	632.582
150	747.911	603.978	504.983	484.856	491.385	481.307	1010.35	943.886	929	759.709	817.519	865.32	641.724	878.721	631.174	625.73	589.383	539.809	387.793	349.316	399.122	423.242	422.799	585.21	849.279	854.131	891.403	783.292	779.299	1030.17	529.546	368.84	373.362	496.774	397.102	438.788	662.163	666.675	629.695	419.312	362.331	564.528	521.614	566.631	523.019	550.272	659.825	634.466
180	761.331	617.718	485.403	484.669	510.862	548.219	982.688	922.121	949.646	835.263	847.057	872.556	687.006	861.729	630.348	602.581	586.714	504.368	428.641	283.577	336.175	400.573	415.193	560.064	825.987	887.611	833.004	792.284	768.084	1024.18	552.032	360.425	378.269	429.664	417.604	403.771	689.79	645.381	601.492	399.865	369.661	531.757	510.418	615.049	530.115	542.066	676.679	661.696
210	746.96	695.482	494.62	490.781	506.048	489.098	1032.47	902.306	935.544	777.827	840.985	879.908	666.474	855.057	663.834	624.073	644.746	558.353	448.373	344.464	432.995	405.831	379.157	579.93	810.653	836.733	845.548	776.649	796.663	1018.73	553.142	372.382	383.273	469.496	411.638	453.739	700.699	638.122	662.263	419.717	408.112	541.088	503.193	591.504	533.285	565.255	701.701	675.569
240	745.492	630.837	515.907	488.744	488.514	535.588	1052.6	957.896	982.39	835.626	886.062	869.979	665.092	865.202	701.662	615.491	592.895	579.005	464.615	328.469	370.51	441.594	415.265	605.906	836.594	842.168	855.545	752.754	805.697	1042.28	561.325	356.87	376.75	480.046	385.029	463.852	688.073	667.335	638.133	411.35	393.248	542.318	505.145	600.814	537.961	585.901	708.019	696.75
270	713.064	653.008	474.045	406.062	496.742	547.567	1034.79	950.864	962.985	784.087	849.467	929.268	694.875	860.776	719.422	639.578	610.521	548.012	444.973	343.649	416.971	475.103	433.994	580.785	768.225	849.721	831.516	770.153	792.434	996.026	547.239	372.382	386.828	463.703	424.878	416.373	711.536	677.112	660.794	414.207	427.553	561.555	528.46	612.903	530.135	582.071	682.814	685.414
300	783.866	658.099	528.85	506.459	519.279	504.299	1050.46	975.715	961.374	800.842	831.496	871.181	699.03	887.312	662.877	628.071	685.787	578.955	450.264	289.426	355.414	408.686	445.098	646.065	794.873	856.198	764.207	755.471	808.295	1022.04	580.641	378.332	414.015	486.816	438.496	458.034	787.833	728.361	619.131	426.329	443.511	555.552	527.301	619.2	564.015	615.285	741.337	693.59
330	713.417	698.324	536.487	508.416	494.402	497.701	1096.07	996.705	930.166	846.048	882.943	934.939	697.046	925.172	718.942	621.426	607.104	540.831	446.964	368.182	413.217	451.556	422.489	590.881	802.875	855.556	862.311	769.212	783.9	1034.75	558.322	369.643	393.012	447.541	477.942	428.633	743.91	760.524	634.861	441.672	415.662	542.298	520.559	609.175	557.907	648.652	712.241	728.741
360	753.749	691.248	522.626	493.024	484.19	512.645	1047.72	988.903	1018.21	865.145	894.649	896.7	729.432	883.524	676.552	598.701	684.505	583.034	386.117	334.058	389.895	410.967	488.355	572.901	861.32	846.682	859.708	787.551	820.636	1023.08	549.156	398.579	409.631	517.419	434.576	445.526	714.333	709.409	662.925	415.411	436.343	595.659	534.359	606.82	571.804	619.702	713.246	730.248
390	733.221	638.23	515.093	480.633	468.181	533.1	998.578	1064.53	993.166	840.721	901.55	918.987	725.463	782.452	691.799	633.611	642.671	601.481	444.371	406.655	470.033	461.336	407.866	576.991	874.199	879.814	950.45	782.672	845.786	1048.07	566.116	440.776	386.447	527.665	531.457	515.371	756.65	737.775	655.432	444.337	434.338	575.648	509.567	603.79	575.009	627.234	750.351	742.42
420	751.945	654.195	590.82	516.497	503.098	538.659	1043.95	1000.97	956.816	809.761	902.779	927.955	710.313	891.84	671.491	716.88	651.512	626.788	440.707	392.824	433.586	453.15	361.144	575.36	885.144	849.279	855.218	834.343	826.997	1040.82	583.343	437.327	436.591	528.054	498.767	505.364	786.378	773.649	646.293	469.026	445.959	599.064	559.031	614.867	565.915	700.735	756.637	746.588
450	802.24	639.426	532.62	557.935	543.147	492.209	1073.07	1072.93	1027.49	843.041	876.024	964.346	743.077	906.008	671.515	663.975	646.99	591.746	434.818	373.989	496.264	391.702	474.849	588.422	939.861	884.05	926.699	819.287	822.234	1041.89	612.053	408.763	476.076	562.982	469.029	459.755	806.059	718.285	648.292	462.902	503.407	604.624	519.461	625.573	593.262	677.768	765.31	815.691
480	830.482	598.191	588.07	498.734	540.965	541.37	1024.44	1005.57	956.527	829.271	917.361	915.285	714.615	889.397	677.791	697.58	610.52	600.565	488.996	450.467	487.391	427.918	490.389	614.583	910.941	935.281	912.473	841.761	825.148	1025.12	606.483	447.449	444.897	536.302	521.593	486.466	731.819	749.824	681.492	440.24	463.825	640.665	525.999	605.969	587.819	615.815	758.254	807.699
510	814.134	693.801	553.591	540.136	573.137	513.331	1048.22	970.377	1062.21	862.108	970.467	939.008	712.325	927.078	658.839	689.09	691.459	592.72	494.092	399.164	463.64	467.251	446.44	614.624	909.576	847.811	906.951	868.122	815.961	996.788	630.707	495.494	488.786	617.304	516.232	558.179	736.587	810.817	675.747	464.649	425.381	647.88	555.823	683.63	551.537	609.837	775.863	818.856
540	803.553	614.564	525.131	546.694	544.052	534.861	1058.11	945.092	1021.73	863.264	893.511	973.604	681.66	944.911	700.125	688.375	661.146	591.459	515.042	420.972	468.365	397.884	421.411	612.313	845.954	947.911	933.365	859.217	911.21	988.087	659.613	458.382	481.172	564.374	544.704	619.534	740.559	791.001	679.144	454.532	435.147	613.584	583.418	645.67	563.945	674.593	815.136	799.408
570	727.114	699.053	503.619	528.593	521.233	509.242	1061.65	965.452	935.933	862.438	973.317	975.351	739.698	930.038	686.194	627.183	770.426	637.02	494.074	382.701	463.78	563.98	435.076	650.029	904.498	931.543	882.84	897.897	820.409	998.797	636.238	472.34	496.526	645.787	559.867	578.375	805.467	781.294	738.844	449.989	472.493	649.269	548.495	626.214	577.345	735.902	797.197	835.115
600	801.42	644.574	495.057	520.827	458.124	567.756	1097.21	1043.62	998.426	881.863	891.732	997.437	694.903	973.44	698.643	707.253	710.016	661.312	518.259	381.411	496.642	522.511	448.397	595.053	898.533	1020.27	944.272	869.639	872.886	1001.55	731.205	505.502	533.139	613.948	584.534	559.716	808.524	745.115	742.587	455.757	458.409	652.7	550.51	666.837	604.688	692.033	870.262	875.06
630	799.207	719.965	532.971	558.522	575.063	583.991	1046.89	1054.84	1033.3	887.261	903.288	989.346	731.404	916.181	654.755	735.567	717.48	661.427	508.552	437.539	499.67	545.659	493.877	667.817	921.294	954.644	976.885	919.748	855.727	1010.23	612.738	484.348	570.919	609.224	539.222	633.95	809.781	804.883	704.159	485.672	530.928	671.676	583.921	659.972	563.863	705.864	879.694	921.689
660	736.042	653.283	548.638	537.004	546.301	553.339	1062.03	967.672	1051.22	915.241	920.547	1044.84	694.371	912.029	668.776	623.773	752.758	633.298	536.088	430.536	499.356	563.813	478.768	695.79	1014.45	972.502	977.787	924.951	909.525	1102.68	639.283	553.898	518.927	598.162	615.453	581.166	807.213	863.953	739.016	518.792	471.816	666.625	570.061	646.748	613.951	696.03	858.139	886.243
690	753.671	723.159	437.815	575.055	589.959	645.491	1083.22	997.128	1033.04	870.388	915.428	971.559	741.017	935.1	786.465	622.857	714.132	629.796	639.857	429.097	498.504	529.424	443.816	720.487	947.296	922.416	969.946	888.19	934.823	1057.65	673.085	570.438	648.212	736.295	617.757	619.317	791.059	874.096	718.739	509.715	489.563	610.091	552.755	636.471	612.872	734.908	891.071	1012.08
720	770.556	694.585	537.438	557.733	525.28	570.91	1026.69	1040.94	1070.68	870.735	951.525	993.153	724.99	939.155	688.584	791.527	780.429	679.515	581.409	501.551	568.717	537.441	549.745	733.386	1051.97	1002.75	1005.67	946.114	888.214	1090.79	658.998	578.582	598.747	681.008	588.117	683.352	851.852	786.976	773.982	501.696	530.864	733.819	584.214	673.072	595.334	781.007	825.735	968.657
750	801.655	688.03	461.465	552.937	550.336	574.476	1149.68	1081.88	1032.41	894.21	909.376	1035.05	747.663	968.564	708.045	702.884	722.701	626.048	505.19	481.199	545.994	573.365	476.113	669.528	944.784	1053.86	1101.82	895.297	950.672	994.193	732.882	621.294	678.005	664.444	650.645	634.547	803.83	718.719	690.451	499.178	533.078	717.567	542.253	683.592	579.402	857.403	1015.51	974.914
780	744.667	670.029	564.705	561.004	526.18	502.852	1080.84	1026.38	1013.21	907.833	935.717	981.005	749.883	955.407	776.163	741.831	723.735	603.953	575.853	540.374	495.27	495.687	501.245	735.088	933.563	1002.44	1075.43	968.078	958.239	1053.36	763.163	595.099	628.652	722.541	612.203	629.16	829.732	746.243	741.538	527.028	544.168	684.2	584.394	663.438	592.294	780.013	976.088	963.28
810	756.716	675.194	479.265	570.649	580.938	561.014	1091.89	1048.82	1056.48	951.824	938.173	989.169	900.23	946.609	630.798	723.955	785.366	641.991	509.866	483.653	583.139	555.764	476.032	764.429	1014.62	1011.47	1024.52	995.534	959.322	1086.63	784.155	617.128	535.189	726.592	710.672	666.188	857.064	860.665	715.718	526.349	594.403	752.258	593.224	655.415	606.8	834.56	942.73	984.435
840	792.348	700.097	552.256	633.732	566.498	502.645	1121.71	1091.83	1070.68	882.321	945.277	958.691	766.922	952.407	704.999	742.516	804.718	709.332	582.587	506.856	583.961	610.944	588.852	662.194	1063.85	1000.29	1042.97	1019.86	978.981	1124.85	725.41	635.305	661.088	759.171	736.953	692.576	840.12	929.631	775.944	543.608	527.536	704.432	613.546	674.842	620.797	834.082	844.424	1224.4
870	723.906	702.463	548.261	643.861	781.16	462.869	1118.18	1109.21	1096.81	882.267	999.387	1017.32	891.343	929.033	796.732	745.655	691.308	699.705	544.74	529.701	582.319	481.923	616.888	787.017	1008.6	1152.51	1066.12	1069.64	942.208	1136.21	757.62	748.628	687.31	756.658	733.577	687.061	898.153	824.589	801.13	605.347	503.759	713.492	555.699	641.868	653.814	824.171	1090.06	1259.59
900	715.772	682.772	562.593	620.001	610.399	556.576	1095.78	997.671	1110.55	885.62	928.942	1002.53	788.658	1047.27	777.483	711.461	758.776	673.496	540.926	506.229	610.301	563.918	565.647	780.62	1039.36	1092.82	1051.56	1016.37	989.8	1213.07	779.053	635.65	672.629	804.577	736.716	756.609	856.054	865.113	693.204	577.105	603.728	700.591	612.378	729.067	649.081	835.966	975.505	1272.08
930	775.482	707.122	563.959	555.21	546.366	541.092	1053.02	1025.29	1054.48	935.203	989.721	949.094	821.001	938.517	723.083	790.939	740.368	645.29	669.957	524.485	667.196	677.383	477.837	771.729	1016.68	1106.28	1021.76	1066.06	993.124	1045.56	775.353	599.412	775.12	833.883	821.471	731.067	827.717	807.483	838.854	538.63	614.591	756.497	675.364	672.408	627.217	940.934	992.431	1457.75
960	744.226	683.52	588.741	590.189	573.872	564.08	1168.82	979.775	1062.8	946.702	983.774	980.102	805.454	928.014	704.012	670.727	808.213	721.582	659.136	561.313	485.693	573.704	635.126	788.894	1056.91	1107.93	1171.06	1094.5	1042.7	1154.97	847.495	776.68	670.708	907.854	767.754	756.966	853.73	894.427	789.659	589.979	629.682	726.592	509.671	641.922	668.697	817.919	963.668	1258.41
990	782.157	733.062	514.872	524.131	556.685	593.266	1095.07	1092.67	1031.69	884.712	950.664	971.544	804.425	895.573	768.892	663.882	795.616	639.004	623.409	473.36	536.301	641.848	605.242	814.506	1005.56	1011.78	1129.49	1174.08	1038.03	1123.83	896.714	749.267	687.873	830.108	811.82	749.028	929.381	875.449	840.649	547.524	579.556	760.825	627.68	745.241	660.91	857.26	1067.16	1376.4
1020	679.721	676.552	551.46	651.398	620.603	671.578	1166.16	1134.46	1077.86	936.604	977.439	1093.55	843.424	962.494	836.464	786.857	711.808	643.041	626.158	635.804	574.917	600.075	562.732	884.649	1170.5	1117.7	1091.45	1070.01	1090.83	1167.34	799.609	650.462	746.382	904.481	745.432	799.611	981.232	919.183	838.571	525.34	595.131	711.709	624.569	678.673	630.8	979.384	1080.67	1370.5
1050	793.111	722.997	501.007	576.928	588.678	667.901	1189.55	1011.87	1090.9	952.068	1059.07	996.773	752.919	999.278	691.63	777.778	736.279	718.074	706.19	610.055	545.379	784.243	596.678	934.236	1156.9	1157.74	1090.73	1086.87	1030.59	1172.56	885.641	771.711	772.224	867.702	794.445	895.369	862.078	914.442	898.728	532.415	643.79	818.139	664.861	649.132	605.843	1022.77	1180.26	1338.82
1080	758.417	595.902	704.725	488.272	585.083	639.416	1118.25	1125.55	1125.78	879.545	1006.32	1068.31	963.419	949.874	755.862	851.732	781.98	756.258	661.604	641.479	656.436	627.841	537.403	940.457	1076.97	1260.24	1133.1	1049.64	1156.56	1212.63	896.195	869.351	704.988	852.523	821.823	832.628	822.263	909.701	830.829	591.591	614.521	870.403	647.672	711.657	698.614	1061.91	1242.23	1314.09
1110	748.687	589.431	585.352	580.999	720.573	610.674	1135.38	1078.32	1164.6	847.203	1021.63	977.559	804.27	1038.79	783.444	715.881	729.66	775.96	779.704	619.118	633.511	791.59	624.13	839.786	1144.9	1151.33	1229.99	1153.59	1034.49	1158.09	979.808	785.335	838.9	902.88	833.829	872.748	891.929	941.742	808.081	668.992	602.091	752.189	658.268	717.451	617.912	1070.17	1212.93	1343.64
1140	742.381	626.849	532.802	673.981	617.257	654.176	1253.98	1069.28	1124.81	931.874	1047.82	956.245	845.785	970.359	838.441	763.455	777.293	752.848	683.843	688.67	705.828	697.344	510.595	704.106	1127.95	1109.67	1197.88	1088.21	1058.05	1227.87	908.351	792.169	856.63	909.325	950.531	882.423	898.031	862.033	872.748	586.881	611.002	774.693	675.657	727.908	679.356	1164.49	1321.28	1474.28
1170	850.851	777.632	631.71	583.285	633.116	563.811	1215.22	1122.85	1027.53	947.927	1022.63	1057.14	829.317	1039.09	704.062	801.766	824.432	772.434	759.408	641.119	693.133	663.52	732.837	876.276	1195.44	1217.32	1203.01	1219.85	1178.67	1215.3	933.887	832.215	922.677	906.557	988.006	955.829	1055.69	1012.29	941.694	547.682	689.621	763.947	613.346	788.582	705.392	1196.77	1215.13	1380.73
1200	932.288	700.074	596.988	729.421	561.761	679.809	1116.24	1055.1	1084.03	974.602	1083.37	1044.12	941.127	1074.04	742.677	711.025	774.507	758.77	705.208	627.017	671.727	646.395	630.595	906.603	1390.35	1329.41	1212.65	1122.83	1243.88	1176.29	923.539	930.404	929.275	1029.04	951.97	1059.52	922.586	957.867	825.809	585.239	558.55	776.752	659.416	696.106	672.796	1181.91	1102.49	1388.78
1230	822.039	691.413	550.266	509.565	531.161	621.046	1216.01	1196.62	1079.19	946.728	1010.6	1017.8	820.806	998.559	805.645	849.98	804.701	779.905	730.254	584.945	754.28	701.712	546.445	753.504	1253.91	1139.63	1181.02	1144.46	1190.89	1241.84	942.826	890.899	903.778	979.85	970.805	1035.96	951.86	814.672	1027.06	651.465	647.458	900.898	627.341	666.986	731.326	1164.28	1262.57	1600.65
1260	855.397	626.336	502.376	676.494	622.896	587.643	1142.37	1172.04	1083.74	1064.28	1127.64	1126.81	899.635	958.352	864.299	855.03	917.363	714.107	737.178	625.586	791.265	797.488	710.725	912.039	1274.43	1365.11	1223.24	1203.16	1197.23	1285.87	985.529	772.743	955.694	1027.53	902.762	904.064	1117.72	965.361	1018.08	594.366	649.85	677.557	622.008	762.529	675.247	1278.43	1365.34	1433.04
1290	896.676	699.921	557.487	598.8	733.299	509.556	1156.22	1162.64	1147.6	918.957	981.984	1036.51	985.191	964.855	750.337	757.475	853.005	851.422	733.941	678.399	767.211	664.621	741.18	946.046	1375.45	1252.32	1256.08	1157.03	1190.69	1292.23	1036.9	922.397	1059.76	987.614	1090.65	1135.94	998.555	859.887	907.547	660.964	620.144	850.396	751.392	775.279	662.626	1150.33	1241.1	1298.83
1320	769.916	645.714	548.506	507.181	561.366	606.583	1212.44	1212.84	1090.38	983.598	1117.09	1182.64	897.972	1080.7	1006.01	800.007	891.29	655.689	690.009	660.583	711.448	792.966	572.98	814.967	1208.87	1226.77	1488.05	1117.28	1157.28	1337.64	974.011	1096.5	1028.49	995.016	1110.18	995.76	933.49	1012.71	1029.1	688.573	617.936	821.369	717.653	764.767	686.585	1101.67	1245.59	1563.12
1350	788.419	724.366	591.224	555.314	600.943	595.433	1230.57	1057.08	1103.97	1060.54	986.45	1091.7	1004.18	956.368	885.215	962.924	844.098	825.251	782.663	725.442	740.145	803.782	658.493	1013.99	1223.85	1221.97	1365.85	1249.1	1217.25	1353.67	1046.9	967.153	1095.24	1086.58	993.041	876.311	1139.34	1010.43	1065.72	639.801	665.664	819.161	630.954	801.601	702.265	1140.74	1273.86	1392.78
1380	796.562	693.875	542.171	534.133	569.56	615.248	1090.32	1028.46	1242.67	1052.47	1098.05	1118.13	956.922	958.135	897.99	826.677	855.543	935.948	778.919	794.465	793.044	880.51	604.247	994.703	1362.53	1328.39	1395.92	1166	1189.75	1240.12	1060.03	1104.66	857.328	1255.28	910.281	1134.46	1021.12	1098.9	1093.23	820.52	754.745	843.489	646.749	714.882	756.912	1223.35	1461.22	1226.32
1410	822.237	885.876	744.484	620.463	563.379	658.887	1189.77	1140.28	1158.62	919.638	1067.44	1137.76	1010.65	1032.6	921.215	804.644	801.741	823.97	846.621	764.651	707.143	628.167	896.37	836.649	1286.86	1387.97	1302.77	1285.68	1251.47	1385.18	1059.68	1047.01	1026.83	1124.75	1153.93	1063.74	967.514	1086.27	1103.36	687.333	756.343	887.888	611.359	749.851	698.895	1151.1	1502.8	1584.87
1440	823.277	805.613	579.266	717.729	625.209	533.479	1216.86	1159.73	1219.96	995.65	1015.23	1089.78	819.328	1029.31	978.217	931.521	743.263	741.969	817.018	733.884	762.601	802.506	742.826	932.81	1520.33	1253.84	1332.22	1291.6	1351.68	1406.36	1097.25	1124.17	1047.75	1256.3	1102.21	1182.19	1209.66	1085.94	1109.22	705.902	775.533	835.099	646.86	774.296	772.14	1390.8	1276.82	1446.3
1470	779.005	719.501	682.306	699.901	555.959	655.382	1269.62	1213.65	1077.04	1058.39	1042.37	1230.24	903.875	1073.49	952.419	851.252	858.443	841.1	761.053	721.575	741.081	698.666	746.479	911.522	1467.65	1441.65	1383.71	1204.43	1408.88	1300.57	1224.71	1109.03	1225.37	1229.83	1171.85	972.559	975.512	1009.34	994.567	766.65	705.118	888.897	714.811	700.867	742.434	1194.49	1356.98	1650.18
1500	841.107	674.814	626.576	599.527	562.598	568.728	1100.45	1188.72	1142.14	1141.51	1087.39	1211.14	781.763	1214.24	905.039	796.663	718.681	826.748	874.045	813.713	786.99	859.697	811.494	819.252	1484.28	1261.94	1301.16	1414.2	1306.8	1629.99	1051.23	1149.01	1226.01	1288.02	1123.8	1320.63	1260.13	1092.43	1174.85	691.899	655.343	980.943	672.158	732.976	775.267	1278.43	1472.58	1522.94
1530	695.015	636.642	524.896	716.369	723.607	658.554	1322.95	1102.53	1073.88	987.673	1198.18	1144	897.436	1143.69	858	875.087	1027.63	733.613	952.388	703.877	684.973	847.857	809.907	958.916	1549.08	1474.98	1384.71	1437.76	1251.49	1422.31	1124.73	1214.36	1093.57	1237.34	1101.43	1207.33	1101.12	1093.35	1283.57	812.944	684.054	966.607	705.657	845.285	746.157	1128.29	1475.98	1425.05
1560	765.437	820.624	722.493	800.956	747.956	840.101	1226.79	1123.32	1309.03	1066.18	1109.78	1177.73	870.645	1028.39	682.677	921.634	791.084	946.398	853.948	786.676	845.197	840.126	924.689	897.828	1545.91	1589.56	1359.34	1272	1446.27	1600.29	1120.3	1247.64	1093.3	1401.77	1165.18	1346.71	1082.41	1216.42	1456.9	618.116	674.948	863.706	689.333	810.698	768.068	1395.21	1463.03	1426.78
1590	869.141	861.63	586.479	712.408	594.63	661.141	1134.93	1180.54	1264.37	1022.46	1034.64	1191.09	955.63	1133.57	868.976	878.303	937.272	812.615	987.449	769.195	813.578	695.254	842.264	997.354	1524.48	1437.67	1220.63	1294.49	1295.44	1539.59	1175.77	1105.9	1275.47	1529.47	1266.94	1284.81	1237.36	1231.32	1193.61	770.047	890.485	904.531	718.801	792.648	712.398	1217.02	1506.59	1515.5
1620	746.237	643.902	735.802	600.53	634.606	686.997	1231.32	1172.66	1191.7	1022.42	1102.12	1365.51	1133.64	1050.03	850.341	919.768	1058.92	877.186	1090.7	930.276	780.335	896.442	788.165	1126.64	1403.65	1332.06	1545.07	1531	1260.1	1406.06	1364.44	1089.01	1235.5	1437.11	1069.83	1281.39	1264.98	1178.08	1303.89	825.701	716.483	940.607	776.253	788.397	798.832	1366.1	1413.75	1537.8
1650	762.13	646.293	795.147	729.323	628.494	632.186	1301.49	1214.71	1176.97	1107.61	1100.1	1181.26	1174.91	1177.87	790.052	806.726	880.474	737.512	832.812	921.154	798.025	1018.39	673.586	926.104	1541.78	1451.46	1522.41	1452.35	1460.71	1578.83	1230.44	1108.87	1360.45	1500.01	1351.51	1479.87	1332.16	1214.1	1514.29	773.519	776.037	975.475	774.872	788.335	794.156	1143.13	1258.93	1786.1
1680	983.119	825.974	681.177	715.308	751.692	616.753	1202.01	1080.54	1246.45	1098.82	1273.4	1141.65	1051.3	1200.74	900.495	778.819	1087.29	967.668	918.297	912.309	830.647	1129.39	708.302	1132.15	1593.1	1520.03	1569.98	1493.48	1438.17	1595.23	1177.71	1096	1308.78	1435.49	1359.52	1458.42	1124.92	1112.86	1279.49	832.074	861.787	890.984	779.131	806.018	782.583	1156.84	1558.42	1360.44
1710	784.342	686.525	683.428	871.326	610.477	712.939	1390.74	1176.94	1204.44	1068.67	1143.14	1296.84	899.684	1044.58	896.029	979.929	797.488	916.062	954.116	651.948	981.433	989.557	830.792	984.553	1600.67	1465.86	1466.29	1251.08	1443.27	1613.18	1297.38	1397.93	1273.29	1248.13	1255.24	1248.82	1233.59	1252.08	1381.8	748.446	745.217	1025.99	676.906	826.126	810.117	1525.68	1418.36	1634.53
1740	769.072	653.219	594.96	607.669	548.489	556.494	1214.44	1204.22	1165.17	1014.26	1189.21	1358.79	905.737	1146.35	1025.43	1015.23	912.754	835.732	827.546	956.014	769.08	814.49	857.084	1022.14	1584.65	1468.58	1544.69	1432.77	1583.62	1682.79	1148.9	1113.19	1258.27	1516.43	1426.17	1647.35	1227.2	1298.45	1568.3	850.241	891.708	900.591	624.838	736.564	720.585	988.264	1465.97	1537.1
1770	834.275	672.274	521.384	981.89	694.758	589.954	1316.96	1298.8	1274.43	1034.05	1159.78	1035.29	980.324	1049.02	993.405	1066.58	956.837	850.588	904.686	933.267	861.473	932.722	783.471	1069.95	1472.73	1585.35	1686.37	1540.84	1476.09	1648.05	1305.13	1343.05	1462.59	1551.08	1381.82	1393.91	1278.17	1064.29	1163.51	829.3	930.525	1080.8	929.774	848.861	692.762	1359.2	1504.85	1899.2
1800	962.073	781.534	668.005	640.901	655.473	631.951	1313.57	1474.81	1163.88	1045.46	1065.31	1123.88	1107.7	1221.64	909.8	927.736	934.251	896.063	1128.99	901.39	883.967	1148.71	1018.54	1094.39	1623.34	1666.85	1524.91	1577.82	1515.26	1637.5	1340.91	1193.52	1406.6	1656.62	1613.44	1600.54	1185.64	1143.67	1489.55	688.798	921.385	1087.44	688.058	793.168	745.331	1406.41	1390.57	1687.07
1830	760.766	630.561	678.848	747.392	707	615.28	1275.85	1305.36	1356.14	1111.86	1101.18	1275.22	1015.65	977.601	916.298	931.196	843.315	920.382	1168.3	905.97	959.754	864.343	827.156	1306.02	1495.26	1292.94	1738.65	1478.85	1564.18	1561.8	1311.78	1417.29	1232.67	1731.55	1521.22	1351.58	1479.5	1270.33	1426	789.922	883.868	930.872	725.965	835.746	739.91	1398.25	1446.03	1869.85
1860	753.985	824.01	597.022	604.466	688.312	604.097	1278.63	1343.6	1256.1	1173.98	1123.59	1192.41	956.609	1052.99	985.832	1084.82	815.17	1012.21	973.791	992.702	947.862	998.245	819.407	1107.58	1562.43	1698.06	1551.64	1566.43	1477.32	1652.39	1331.8	1591.33	1560.39	1655.19	1641.55	1597.53	1189.06	1221	1682.55	699.04	650.003	1144.8	727.997	1006.67	899.448	1443.33	1312.28	1703.44
1890	793.642	692.846	771.515	769.721	583.15	682.207	1215.73	1162.78	1438.65	1051.14	1134.04	1226	1030.66	1130.53	758.573	886.082	1132.43	979.421	1021.2	961.119	985.977	1114.56	866.085	1208.05	1984.06	1570.05	1551.33	1802.97	1437.28	1713.05	1431.89	1511.66	1427.92	1619.61	1341.62	1725.89	1319.92	1297.29	1471.4	787.74	982.935	978.565	727.688	1040.46	880.517	1440.64	1751.27	1410.04
1920	843.521	590.718	696.095	852.415	865.601	765.148	1543.16	1032.94	1250.81	1185.13	1231.76	1152.82	1187.73	1215.98	872.642	859.11	779.259	970.492	998.752	829.727	999.784	1128.08	987.507	1082.7	1781.81	1870.38	1796.26	1640.09	1635.57	1761.55	1484.35	1140.16	1862.95	1511.68	1578.12	1565.69	1618.81	1530.32	1475.41	809.9	930.985	1010.56	875.417	837.431	921.935	1652.94	1665.86	1524.77
1950	853.658	785.226	775.982	659.298	768.549	747.507	1183.96	1090.17	1078.35	1359.29	1033.86	1444.65	1088	1161.42	929.646	877.787	894.8	764.811	1174.12	723.271	975.692	969.361	941.932	1089.42	1743.33	1643.92	1769.99	1646	1675.46	1850.79	1333.26	1540.03	1725.55	1659.41	1631.58	1571.01	1409.43	1554.27	1443.1	800.658	1043.69	1161.81	704.935	994.541	962.78	1402.92	1447.59	1619.14
1980	1071.22	691.193	739.914	581.57	499.073	825.527	1370.47	1231.38	1284.12	1337.68	1112.98	1229.06	1002.23	1247.7	977.308	1014.28	1082.03	1061.11	1314.16	871.956	1094.83	833.016	808.779	1247.36	1737.53	1741.46	1634.9	1816.11	1761.85	1849.99	1335.32	1471.4	1869.53	1629.14	1610.95	1766.24	1620.93	1478.77	1855.34	851.955	997.246	1053.08	742.481	804.038	806.337	1266.7	1369.35	1856.82
2010	1082.6	642.333	883.135	738.389	956.973	922.933	1562.62	1285.26	1058.92	1246.55	1084.53	1453.78	969.365	1214.46	887.25	1055.8	947.181	1179.89	1088.58	940.605	862.779	1309.4	1056.68	1323.26	1684.18	1668.97	1779.05	1923.64	1985.48	1722.58	1497.35	1406.34	1528.94	1602.67	1504.92	1459.78	1219.42	1462.1	1600.84	843.199	903.229	1285.55	721.993	843.848	979.343	1126.97	1320.09	1465.76
2040	1115.46	800.739	869.625	669.268	981.414	579.26	1368.92	1438.98	1326.87	1208.74	1109.97	1374.58	1134.17	1095.42	846.107	1040.62	1073.65	1044.22	998.4	1507.22	777.039	1354.76	846.9	1134.33	1640.31	2016.9	1658.78	1995.48	1543.05	1825.46	1566.13	1615.39	1625.82	1573.44	1845.48	1743.1	1346.8	1462.71	1466.73	912.063	859.918	1266.35	851.014	805.048	550.806	1394.34	1623.46	1486.52
2070	890.923	808.643	789.669	719.781	629.11	659.173	1472.99	1324.61	1405.06	1211.27	1039.09	1059.32	1124.73	1166.92	971.9	1054.51	981.516	1073.26	1056.72	1115.87	959.08	1175.52	1111.5	1244.48	2161.81	1917.21	1767.42	1774.6	1780.08	1737.36	1532.7	1517.13	1856	1304.7	1919.02	1939.61	1325.05	1456.14	1397.89	836.56	856.105	1073.54	843.42	889.354	936.206	1212.62	1507.78	1678.04
2100	759.183	1055.06	753.74	992.001	730.075	930.471	1415.14	1213.72	1504.96	1087.54	1374.87	1706.73	963.673	1192.31	1009.04	973.327	966.937	854.767	1484.79	1152.33	947.557	1038.66	1094.63	1365.51	1704.12	1786.6	1907.38	1867.7	1974.57	1935.44	1357.1	1687.32	1609.72	1742.86	1985.47	1921.77	1297.8	1364.87	1723.94	938.382	1179.77	1421.4	912.47	763.023	954.48	1640.48	1332.77	1795.76
2130	768.332	790.679	954.45	676.397	631.735	619.563	1522.29	1215.94	1431.03	1313.56	1079.54	1493.58	1245.81	1172.51	794.791	1063.44	1145.6	1035.23	1125.04	942.101	977.247	1347.69	1341.95	1162.53	2137.48	1781.6	1705.23	2034.02	1891.1	2048.61	1745.45	1666.68	1871.9	1528.34	1469.92	1769.6	1373.18	1385.57	1437.22	898.385	797.804	1229.84	814.659	896.329	967.66	1319.12	1129.19	1760.89
2160	952.921	794.552	753.205	838.547	836.859	664.49	1512.1	1136.36	1154.8	1154.82	1252.94	1075.87	1236.53	1144.67	983.169	1149.88	919.864	761.147	1077.76	892.288	1274.81	1441.65	1097.19	1393.13	1820.48	1918.91	1768.26	1926.47	2237.14	1836.95	1464.3	1797.78	1681.53	2057.05	1657.46	1859.61	1746.84	1505.82	1575.38	989.377	1168.97	1321.14	893.428	966.932	1036.58	1327	1416.22	1930.18
2190	996.312	880.548	962.14	720.942	602.75	676.71	1551.31	1352.69	1480.32	1115.82	1381.05	1484.51	1033.39	1444.85	1060.73	940.436	1064.39	1070.64	1331.63	1345.88	1106.71	1129.19	1314.27	1150.13	2039.14	1936.39	2175.9	2097.03	1851.28	2075.02	1640.51	1900.86	1687.74	1662.04	1726.62	2029.71	1425.13	1600.02	1390.41	973.599	1175.75	1143.05	718.603	815.702	981.04	1827.54	1354.02	1752.48
2220	930.721	973.793	806.774	843.423	958.03	521.682	1437.27	1595.25	1257.3	1412.09	1282.37	1409.58	1292.66	1213.86	978.461	1011.47	1134.49	1120.51	1035.48	1096.14	1243.27	1104.42	953.243	1584.11	2087.61	1942.21	2160.24	1813.23	1930.32	2173.79	1445.84	1488.44	1875.71	2298.24	1607.86	2113.58	1681.31	1822.73	1890.54	992.148	919.626	1550.23	781.859	806.371	844.649	1500.32	1410.08	1790.87
2250	680.608	750.88	692.741	779.54	646.789	1275.3	1232.06	1340.48	1323.28	1356.41	1306.47	1210.92	1263.96	1061.8	821.443	969.14	1192.64	930.29	1051.44	1266	1276.13	1220.65	1178.42	1334.5	1993.15	2024.16	2031.42	2126.17	2058.99	2134.47	1627.48	1965.94	1661.85	1740.88	2149.78	1752.81	1778.56	1618.38	1739.2	1121.13	1066.81	1023.5	757.984	854.476	826.507	1640.03	1646.43	1801.93
2280	1013.07	974.648	858.35	763.161	396.681	704.696	1388.63	1463.07	1146.84	1197.61	1269.9	1387.11	1102.49	1207.47	1036.88	1035.89	1021.94	941.545	1303.98	1306.15	1254.12	1083.8	1190.92	1140.94	2098.93	1942.22	1786.15	2167.31	2067.79	2447.71	1476.91	1519.15	2061.11	1651.18	1694.57	1948.95	1730.88	1639.05	1610.63	1004.85	926.865	1198.77	789.522	832.544	840.005	1199.01	1459.46	1573.13
2310	741.79	767.256	916.31	424.393	914.966	873.777	1211.81	1522.38	1525.57	1232.96	1260.07	1348.64	1296.76	1155.17	854.074	975.071	912.001	996.621	1183.79	1243.37	1416.44	913.832	1250.54	1542.57	2000.14	2209.6	2066.01	1942.77	1961.67	2000.24	1815.76	1637.4	1752.42	2044.98	1845.84	2145.97	1601.98	1600.74	1539.84	1185.34	1027.03	1231.93	882.397	1081.95	841.563	1943.16	1601.67	1700.57
2340	980.838	930.07	880.282	682.264	524.97	871.731	1249.77	1641.33	1348.98	1358.83	1351.95	1460.89	1164.15	1214.33	968.862	934.881	1022.73	861.557	1094.26	1571.33	1170.59	1761.73	1203.89	1457.43	2352.68	1964.6	1924.3	2244.05	2127.82	2310.78	1658.38	2175.06	1846.13	1942.7	1737.02	1994.62	1780.78	1656.39	1562.43	946.176	1291.22	1129.92	640.08	987.645	835.101	1142.75	1458.03	1739.34
2370	829.806	863.326	607.58	875.107	544.182	584.969	1693.19	1387.09	1417.33	1087.4	1461.48	1514.3	1132.11	1262.58	914.186	1020.61	1154.24	893.761	1241.63	1263.47	1017.94	1621.91	1155.51	1607.85	2094.36	2529.55	2357.2	2295.11	2082.26	2512.86	1516.67	1913.99	1964.76	2205.89	1923.03	1851.9	1608.6	1553.98	1853.32	1273.75	934.889	1422.28	695.669	818.38	910.095	1502.79	1449.45	1521.11
2400	1499.9	1062.44	1037.08	999.704	882.24	623.251	1526.78	1231.54	1383.63	1241.18	1674.02	1212.71	1112.77	1214.09	1100.25	1036.58	1102.83	1046.75	1618.48	1111.87	1272.52	1370.62	1189.08	2020.84	1886.73	2034.63	1968.52	2382.51	1855.74	2228.49	1690.17	2038.57	1990.06	2170.75	1663.75	1760.31	1479.14	1711.15	1560.93	1287.88	1062.99	1055.39	852.007	955.819	950.747	1322.86	1339.56	1921.18
2430	842.23	1041.32	710.451	1024.88	978.3	736.224	1489.12	1695.91	1268.88	1221.84	1322.45	1441.47	1088.49	1242.32	962.782	1165.81	958.721	921.011	1458.52	997.097	1285.03	1719.52	1366.04	1469.63	1876.89	2242.51	2156.44	2483.22	2125.32	2348.74	1639.43	1747.02	1780.29	2185.3	1788.63	2367.99	1670.96	1339.54	1673.46	892.646	1050.29	1249.09	1151.4	781.212	964.052	1397.5	1374.17	1339.32
2460	1125.59	1117.95	697.52	656.769	1092.49	1112.46	1705.45	1395.42	1356.19	1309.14	1135.52	1633.5	1501.78	1467.33	1206.98	1108.74	1054.36	1023.62	1153.9	1450.38	1212.37	1274.6	2078.3	1620.65	2111.58	2261.91	2139.03	2509.65	2137.25	2195.65	1790.13	1903.91	2335.18	1725.93	2158.72	2086.89	1375.35	1995.62	1733.12	928.493	999.575	1119.69	835.189	908.501	872.739	1590.09	1364.91	2050.08
2490	1020.89	869.244	657.356	1094.34	593.774	717.159	1393.83	1592.7	1429.51	1504.6	1167.56	1296.02	1071.55	1259.59	797.454	999.34	883.361	921.858	1404.23	1023.01	1536.38	1397.96	1406.49	1417.23	2807.23	2234.43	2369.63	1970.79	2398.03	2330.36	1841.28	2067.67	1974.74	2154.37	2321.47	1886.79	1936.04	1426.72	1555.4	1296.12	1093.68	1303.94	951.702	912.575	1065.4	1215.9	1375.32	2057.53
2520	724.23	1171.21	787.563	796.386	1038.02	771.852	1558.61	1190.57	1505.43	1264.08	1564.16	1529.3	1108.19	1321.39	900.507	1068.58	1236.31	1079.63	1275.77	1089.66	1288.89	1497.77	1338.22	1834.11	2247.25	2440.99	2097.18	2168.3	2221.14	2074.36	1771.67	1812.66	2186.86	2352.94	1802.65	2025.69	1686.44	1399.12	2184.98	1008.46	991.575	1132.33	801.245	914.39	898.328	1665.22	1466.04	1777.1
2550	775.121	852.527	1044.88	1343.05	509.312	733.489	1344.07	1525.44	1717.98	1214.66	1351.85	1457.54	1226.41	1326.88	925.963	1179.8	866.059	1000.81	1852.9	1243.93	1682.18	1571.74	1186.82	1154.12	1941.52	2042.07	2307.62	2458.18	2243.6	2224.57	1743.54	2003.59	2216.31	2254.11	2030.98	1894.92	1546.4	1581.85	1927.3	961.188	1370.1	1523.79	907.415	723.472	808.885	1374.56	1453.8	1580.99
2580	962.001	580.594	846.225	457.836	573.505	891.848	1724.62	1263.14	1471.9	1503.23	1189.28	1380.35	1150.99	1271.1	1448.47	1228.33	881.993	1063.5	1583.78	1391.8	1455.78	1627.72	1589.96	1825.81	2357.47	2426.18	2269.27	2540.43	2424.09	2145.96	1823.41	1904.22	1956.17	2087.64	2131.08	2443.42	1796.13	1677.74	1922.45	1161.37	782.125	1218.35	808.448	954.095	876.336	1416.64	1386.53	1661.16
2610	924.29	638.253	847.741	528.496	1135.23	1002.98	1140.38	1575.44	1406.42	1468.59	1380.12	1411.47	946.637	1048.26	1219.11	785.785	984.616	1327.96	1389.38	1302.99	1602.17	1268.51	1597.39	1462.84	2457.79	2336.49	2347.01	2272.33	2549.05	2647.11	1850.02	1816.6	2206.24	1963.05	1801.38	2254.08	1895.52	1784.04	1555.61	1056.34	1147.42	1545.05	911.581	834.363	979.256	1618.38	1535.78	1805.24
2640	1027.74	826.164	1061.73	1100.12	729	895.447	1881.29	1529.9	1570.44	1258.23	1122.02	1890.74	1174.53	1052.05	946.922	888.152	1121.41	1096.98	1445.05	1463.09	1143.97	1202.84	2040.57	1453.51	2518.09	2593.01	2225.3	2413.46	2488.3	2315.32	1785.88	1968.32	2109.46	2108.08	1893.38	2008.43	1616.89	1979.67	1484.94	1296.77	1316.39	1190.9	1056.32	942.678	928.014	1620.54	1564.19	1940.82
2670	851.843	1179.66	698.622	1120.42	1246.72	869.509	1438.43	1529.63	1702.09	1594.51	1571.96	1816.2	955.12	1367.41	1385.2	1097.09	1031.3	1072.63	1328.34	1150.36	1328.95	1575.69	1238.48	1800.57	2766.08	2346.31	2636.81	2390.2	2150.17	2556.98	1558.14	2756.7	2243.87	2283.74	2027.67	2296.4	2037.68	1746.24	1713.82	915.122	1207.46	1031.53	1016.78	804.297	888.208	1392.9	1619.26	1569.72
2700	1032.38	1045.46	897.505	558.289	824.216	1252.26	1288.44	1733	1313.63	1220.93	1672.16	1442.4	1244.69	1225.2	1054.75	1184.67	933.138	994.538	1558.12	1419.16	1451.45	1415.7	1471.91	2116.28	2365.93	2349.61	2513.61	2743.34	2152.27	2325.45	2039.99	2314.62	2071.54	2258.53	2134.9	1968.06	1479.99	1656.56	1602.46	1220.68	1270.3	1732.29	938.279	982.434	986.645	1426.88	1611.54	2161.21
2730	1153.4	1064.75	1068.88	1016.74	827.38	1001.19	1356.26	1403.95	1521.24	1542.98	1375.65	1922.63	1318.25	1058.04	976.019	1321.2	693.535	1104	1712.5	1772.26	1367.49	1328.92	1532.72	1757.43	2491.16	2107.62	2311.96	2288.58	2632.75	2763.5	1613.82	2509.92	2031.47	2189.45	1731.21	2266.99	1700.86	1725.09	1546.75	1117.38	855.387	1498.47	956.33	965.585	845.602	1337.87	1518.91	2006.84
2760	641.881	1026.81	1143.89	677.743	640.508	1356.17	1197.31	1493.83	1313.56	1370.19	1694.61	1904.45	1397.02	1374.84	1286.4	1123.46	1177.25	913.304	1445.62	1213.06	1465.84	1959.56	1917.13	1906.96	2560.4	2148.11	2401.26	2432.49	2541.6	2589.16	1677.42	2415.82	1969.76	2085.41	2174.52	2186.97	1978.3	1831.22	1700.63	1351.26	1033.19	1357.49	889.855	931.568	1042.54	1233.59	1538.64	1684.67
2790	1171.28	957.827	706.58	938.732	905.113	782.987	1347.12	1243.86	1552.64	1280.02	1494.7	1340.2	1140.08	1064.04	1131.36	1016.06	1124.49	1024.89	1619.95	1259.79	1529.88	1321.48	1200.79	2107.33	2655.27	2953.38	2435.34	2421.75	2215.89	2430.76	1954.64	2336.97	2025.01	2258.99	2158.26	2268.51	1993.05	1667.4	1246.28	1030.03	1206.88	1316.78	970.466	860.79	737.941	1552.24	1791.76	1721.02
2820	907.084	1119.26	977.71	778.479	915.024	1190.88	1493.37	1449.69	1559.15	1481.9	1193.66	1279.41	1360	1369.81	1108.39	1254.77	1203.43	1041.03	1606.54	1337.24	1715.46	2197.63	1498.36	1932.83	2483.18	2361.5	2504.21	2351.87	2881.88	2471.06	2185.6	1542.67	2454.41	2281.84	2085.22	2499.32	1694.71	1883.34	1708.19	1187.86	988.753	1404.17	989.983	947.769	678.135	1727.09	1393.51	1281.64
2850	1244.29	960.131	482.593	1049.72	1199.35	416.845	1175.01	1620.64	1457.26	1382.06	1151.48	1414.5	1172.91	1340.38	1125.77	1034.01	927.703	914.317	1421.88	1682.91	1726.99	1820.19	1904.84	1796.35	2322.24	2702.22	2638.88	2420.08	2788.24	2537.48	2105.38	2625.22	2410.12	2079.14	2369.85	2375.26	2320.99	1467.53	1668.13	1186.98	1052.72	1449.09	856.831	942.63	828.362	1859.82	1318.08	1871.53
2880	1128.81	758.49	1164.56	1185.14	469.945	1298.01	1551.7	1423.48	1458.42	1504.93	1242.81	1292.51	1121.68	1029.87	972.969	1083.19	824.96	899.751	1440.04	1724.71	2113.63	1802.82	1764.09	1808.23	2685.76	2533.99	2205.74	2518.8	2869.96	2303.96	2135.51	2258.46	2093	2394.33	1950.2	1838.99	1136.34	1679.35	2143.72	787.997	1214.87	1115.99	967.019	910.237	757.887	1394.55	1717.57	1862.31
2910	886.535	466.334	878.868	1065.41	483.288	806.192	1833.67	1576.25	1283.3	1377.03	1289.27	1329.42	1072.66	1142.73	773.838	997.233	1203.22	1249.73	1937.11	1315.25	1278.21	2365.38	1971.14	2072.9	2377.35	2872.43	2669.69	2912.24	2813.77	2424.5	2286.9	1891.85	2098.33	2154.9	2264.03	2201.96	1352.07	1428.32	2114.44	1123.39	921.947	1407.62	850.98	1258.81	917.26	1661.69	1561.72	2343.11
2940	637.129	654.962	972.029	748.685	1027.67	952.47	1196.17	1875.16	1522.11	1310.55	1513.14	1472.07	1055.8	1322.69	1363.37	1133.27	902.388	929.211	1541.55	1508.79	1589.39	1874.01	950.928	2062.09	2602.45	2331.34	2012.09	3017.86	2542.78	2336.25	1743.24	2270.77	2435.86	2437.84	1990.55	2018.91	1729.38	1869.98	1901.29	1153.28	1103.52	1071.08	850.981	857.598	763.723	1447.74	1445.61	1698.67
2970	1106.15	645.847	1115.86	853.373	1429.9	824.374	1364.69	1441.05	1457.41	1572.88	1377.29	1221.34	1231.49	974.047	744.782	665.647	978.424	835.276	1434.04	1753.28	1381.8	1215.7	1329.88	1508.56	2470.72	2203.27	2307.77	2837.5	2941.99	2802.68	1850.7	2350.69	1866.17	2260.94	2253.99	2438.53	1859.41	1900.56	1522.59	1133.48	1075.38	1328.76	940.268	868.458	945.813	1457.14	1597.83	1541.37
3000	902.546	968.205	765.693	567.312	500.757	765.665	1359.35	1351.05	1338.64	1365.27	1644.5	1479.7	1326.47	1294.23	1100.38	1196.55	1076.85	1083.33	1522.91	2036.49	1418.49	1468.02	1958.12	2008.2	2551.97	2355.45	2669.7	2391.25	2624.48	2695.15	2255.03	1945.74	2423.54	2623.41	2197.56	2315.75	1775.81	2150.68	1875.63	1336.11	1090.61	1397.77	1160.99	930.269	912.122	1604.13	1485.76	2114.3
3030	1331.3	1086.59	1176.47	691.703	732.17	559.035	1657.21	1710.58	1457.59	1394.08	1423.6	1344.86	1104.37	1281.81	1270.47	1188.01	1286.59	950.783	2294.76	1641.58	1507.27	1934.23	1640.36	2078.09	2592.63	2390.81	3137.17	2659.48	2463.88	2544.11	2366.68	2257.36	2076.92	2351.22	2279.59	3072.78	1736.52	1615.86	1911.9	857.743	1207.2	929.936	1011.16	877.907	1037.61	1470.34	1600.58	1773.96
3060	1003.94	786.599	960.429	594.87	440.928	911	1554.22	1223.08	1541.88	1484.18	1569.75	1556.84	1265.22	1370.32	1146.98	1308.05	984.968	1058.84	1948.13	2367.19	1723.36	1703.87	1869.88	2313.2	2982.81	3479.25	2729.43	2676.24	3112.94	2799.64	1882.95	2355.07	2716.96	2039.53	2255.08	2593.8	2152.51	1171.8	1702.08	1139.74	1217.72	1233.49	1032.12	941.069	925.616	1871.48	1644.41	1641.08
3090	748.684	796.247	1106.94	1223	743.83	664.309	1595.09	1234.63	1790.58	1801.17	1375.71	1267.8	1000.8	1376.19	1115.61	937.593	937.038	937.46	1377.32	1852.91	1783.72	2003.31	1947.35	2373.73	2398.63	2581.72	2764.13	2582.99	3044.83	2281.1	2031.72	3017.52	2273.13	2281.86	2132.22	2249.34	1532.36	1703.24	1812.39	1176.53	877.423	1454.49	905.941	936.871	896.059	1161.03	1139.73	1583.72
3120	952.891	776.972	1026.13	1976.37	1144.12	836.66	1267.44	1380.86	1317.59	1515.48	1346.34	1367.61	1416.02	1231.05	966.913	1047.88	712.292	1180.8	1719.05	2628.81	1061.48	1918.29	1517.24	1947.64	2696.77	2431.36	2759.12	2339.28	2738.8	3092.41	1629.43	2366.7	2239.7	2476.11	2065.91	2187.11	1869.84	1930.12	1650.47	1335.25	1144.33	1162.59	974.619	1142.93	1037.06	1443.39	1502.78	2098.15
3150	1051.65	1056.34	540.755	1044.09	1355.9	933.25	1570.6	1839.52	1739.99	1353.95	1317.49	1879.35	1028.27	1442.08	905.917	938.303	1222.51	975.897	1736.42	2150.18	1905.69	2103.19	1296.02	1965.62	2985.83	2659.41	2627.17	2421.99	2352.07	2216.68	1768.72	2162.43	2433.18	2602.03	2484.35	2503.33	1759.9	1853.66	2243.04	1086.33	707.218	1302.02	1092.65	1042.54	920.084	1783.82	1614.91	1979.06
3180	1206.95	837.958	730.669	1726.8	1205.87	753.25	1570.23	1671.19	1547.85	1618.98	1782.02	1373.15	1034.73	1480.05	985.909	1202.67	943.401	958.553	2197.12	2162.64	1453.17	1687.8	2043.47	1750.02	2565.61	1984.62	2756.76	2846.89	2584.9	2981.88	2271.96	2832.15	2350.49	2271.04	1927.05	2581.44	1645.6	2350.2	1483.22	1016.67	1332.72	1531.4	827.323	1154.05	873.131	1600.74	1706.33	2078.65
3210	892.976	1138.86	1052.64	913.462	417.949	914.611	1379.9	1461.3	1600.22	1491.16	1968.53	1360.95	1115.91	1341.89	1311.21	903.819	1582.39	1202.39	1931.29	2115.41	1558.84	1664.49	2126.26	1818.83	2552.86	2808.28	2846.75	2594	3005.39	2620.08	1633.72	2536.59	2269.89	2289.96	2298.54	2537.83	2150.06	1570.89	1933.69	1272.37	1128.33	1247.41	1152.01	901.395	1037.14	1458.32	1716.23	2141.34
3240	928.973	807.841	933.28	949.859	665.202	1437.53	1717.06	1393.49	1751.51	1170.08	1853.53	1420.72	1129.06	1155.52	1094.75	916.341	960.213	1336.67	1808.64	1881.19	2667.55	1901.02	2197.06	2278.82	2635.38	2641.18	2818.16	2649.14	2683.7	2502.68	2409.04	2160.67	2517.42	2928.9	2161.64	3089.24	1520.96	1674.09	1742.21	941.299	932.434	1222.4	939.22	959.379	905.909	1685.45	1646.37	1792.68
3270	720.005	1029.14	986.574	1025.23	1028.53	1017.72	1445.15	1282.33	1452.43	1270.01	1128.08	1542.95	678.84	1486.49	1075	1096.57	1204.17	1120.42	1721.82	1804.1	1647.4	1458.74	2283.14	1917.38	2982.64	2984.97	2531.95	2699.62	2774.97	2684.08	2257.42	2564.48	2309.51	2576.12	2301.55	2331.69	1750.11	1873.29	1579.6	1216.72	1343.79	1248.85	809.901	1078.07	1046.66	1570.88	1610.41	2233.22
3300	885.639	1215.32	977.073	488.202	1576.64	1105.92	1264.18	1511.23	1346.62	1273.11	1616.86	1108.15	982.259	1428.36	1051.55	1087.07	1171.39	1065.6	1962.16	2140.58	1949.02	1637.72	2512.87	2448.98	2686.21	2712.05	2773.65	3288.47	2344.35	2264.67	2241.77	2472.87	2594.86	2656.14	2254.2	2224.44	1881.67	1574.83	2029.42	1266.68	911.858	1482.11	987.875	1034.48	787.926	1774.37	1342.93	1909.86
3330	814.203	972.221	892.963	968.498	1327.22	1123.32	1132.51	1350.65	1541.43	1526.91	1287.53	1597.42	1195.72	1537.71	1299.07	1124.56	962.467	1093.47	1956.5	2670.74	2397.58	2213.91	2022.24	2493.49	3207.4	2457.57	2464.11	3140.31	3096.75	2173.24	1990.19	1940.44	2742.8	2266.39	2704.69	2602.8	1926.43	2307.84	1991.96	1034.85	1059.68	1234.99	955.24	1083.37	946.176	1549.73	1568.83	1793.17
3360	1046.81	996.105	1086.75	930.263	1292.16	805.76	1468.82	1651.68	1296.29	1528.4	1471.82	1475.44	1272.57	1182.36	1422.19	1237.67	1393.94	1166.19	1845.85	2343.28	3154.59	2211.62	1970.9	1798.34	3165.23	2411.53	2454.53	2692.96	2695.43	3008.47	2380.88	2565.66	2387.27	1924.47	2842.15	2622.64	1628.15	1777	1985.59	1054.29	767.174	1130.11	1084.57	864.755	889.057	1457.22	1603.38	1940.23
3390	1288.63	902.39	939.856	1151.77	975.345	709.123	1285.19	1744.66	1874.63	1430.71	1205.92	1590.05	1009.71	1470.28	1053.51	1217.56	1237.83	1241.64	1629.86	2871.03	1660.26	2934.68	1718.4	1557.83	2307.62	2638.39	2928.45	2698.49	2854.59	2888.41	2388.68	2761.19	2473.35	2757.34	2193.62	2533.19	1606.52	1419.48	2307.43	1543.56	1137.45	1124.91	1040.68	972.361	1180.68	1270.47	1497.03	1635.32
3420	1343.14	1103.41	686.431	592.227	848.476	228.275	1225.76	1710.64	1666.87	1145.66	1256.98	1286.57	1130.3	1206.58	1180.22	1503.13	1120.97	969.887	1687	1698.18	2167.34	1759.88	1705.68	2135.75	3047.46	2765.29	2901.86	2831.07	2989.39	2428.78	2358.81	2501.32	2171.51	2600.87	2310.99	2450.47	1625.67	1445.41	1316.4	1096.98	954.073	1264.14	996.261	1008.08	954.574	1722.25	1582.53	1732.72
3450	1104.82	563.986	534.481	919.886	252.019	1811.41	1499.06	1647.38	1850.6	1603.82	1501.31	1480.66	1037.46	1548.03	1013.14	1211.07	1329.78	925.281	1931.75	2366.49	1933.26	1824.21	1805.37	1574.03	3007.91	3077.15	3432.33	2141.1	2902.09	2985.28	2339.2	2203.9	2753	2556.69	2352.39	2758.45	1684.42	1793.55	1824.9	942.463	1153.85	1232.92	961.558	916.55	1055.47	1262.83	1610.27	2109.02
3480	783.252	1139.33	1022.77	1004.19	1282.18	757.02	1636.48	1600.85	1510.75	1361.68	1279.46	1486.14	1026.5	1441.3	955.701	1172.86	1133.9	1231.65	1424.45	1733.16	1533.95	2105.69	1733.16	1974.37	2547.91	2943.61	3042.09	2932.23	2750.41	2703.86	2238.58	1882.87	2626.52	2438.04	2750.21	2814.96	2039.58	1645.32	1976.7	1456.34	1545.09	1490.12	866.783	1086.47	1139	1140.26	1717.1	1888.09
3510	1062.96	898.498	970.977	840.454	248.163	673.168	1576.18	1398.25	1709.61	1701.15	1443.55	1648.71	1043.6	1418.59	1307.34	1213.88	1130.09	1374.67	2206.4	2318.47	2466.64	2313.2	1685.46	1489.17	2890.36	2683.14	2832.81	2664.14	2774.64	2821.8	2185.76	2444.57	2375.74	2467.82	2205.51	2272.27	2316.48	1442.97	1871.16	1165.07	1009.71	1108.95	892.289	951.919	751.192	1594.93	1814.89	2168.89
3540	771.907	755.15	809.694	722.672	593.299	1435.21	1409.97	1589.49	1777.47	1492.1	1716.03	1495.92	1016.73	1049.24	1196.44	1024.94	1222.75	1195.96	1765.58	1973.23	2044.12	2353.28	1758.24	2270.22	2578.7	2564.71	3255.07	2631.76	2728.01	2943.64	2319.76	2516.87	2189.12	2240.57	2548.2	2689.7	2001.3	1701.97	2188.42	1189.13	777.862	1468.02	875.509	934.189	1034.73	1373.11	1862.93	2022.79
3570	834.483	976.821	1070.94	1234.67	1205.94	871.045	1478.5	1344.23	1661.87	1224.83	1556.97	1871.58	1497.95	1313.41	866.028	1340.65	957.822	1085.45	2089.64	2492.39	2593.25	2177.64	1904.62	2260.08	3114.91	3166.25	2520.78	3197.33	2892.76	2793.77	2582.5	2139.48	2091.18	2877.98	2704.65	2636.64	1479.58	1435.52	1302.02	1096.7	1106.96	1429.86	1019.07	1080.13	1015.35	2170.05	1875.13	2274.91
	SH2(PLCG1) - EEs
Time (s)	No stim.									hEGF									hEpiregulin
0	879.657	660.668	657.064	678.503	730.409	621.758	746.648	568.153	624.804	698.32	780.381	870.998	686.053	619.948	551.571	505.102	629.855	611.65	481.922	502.146	569.225	377.052	393.256	474.458	461.752	460.629	410.7	588.561	635.85	655.983
30	819.85	707.48	632.131	673.714	678.194	655.771	801.339	569.26	585.556	783.174	775.337	802.595	667.956	669.296	618.039	501.924	666.809	603.651	535.735	539.869	553.885	423.644	353.498	504.096	498.221	524.178	467.212	621.524	676.252	678.572
60	881.999	694.333	629.842	659.586	692.854	644.422	790.954	572.828	672.121	776.069	796.439	889.419	734.627	700.489	684.947	551.046	666.041	568.849	611.069	500.497	631.749	427.681	427.531	455.045	511.133	535.593	478.214	665.558	703.187	715.913
90	921.175	693.166	682.818	697.713	731.662	668.175	781.682	605.711	599.167	790.166	793.423	923.543	701.642	722.383	667.051	504.53	637.387	572.748	542.767	581.471	640.604	416.405	321.187	535.7	492.991	516.784	449.683	662.6	706.51	743.906
120	942.184	753.249	675.915	715.61	728.088	647.411	781.775	627.677	676.854	800.2	768.405	830.385	711.77	735.996	675.058	538.581	651.143	595.114	522.305	575.997	692.904	434.661	370.11	542.577	500.949	515.425	476.907	665.802	716.705	756.577
150	860.124	736.321	682.771	717.924	764.244	668.961	782.203	654.732	688.976	816.9	814.759	820.874	744.385	711.606	680.03	547.874	647.411	597.435	639.288	612.328	678.106	454.582	435.819	468.636	509.901	525.933	460.994	691.342	738.019	774.355
180	918.189	720.061	665.901	721.475	740.644	680.419	790.96	639.036	715.939	775.854	746.083	850.206	801.671	764.881	620.491	576.563	683.979	624.866	632.758	570.632	683.945	400.072	475.118	502.85	522.924	529.398	508.147	710.553	734.081	787.477
210	960.252	780.138	719.257	761.095	781.987	615.062	843.353	708.854	681.417	735.98	746.114	835.645	741.603	738.635	657.622	561.73	714.659	620.616	605.784	596.532	648.55	444.859	432.268	552.485	509.244	523.07	491.893	727.019	766.214	793.201
240	857.117	746.635	770.962	771.64	775.522	681.547	849.819	734.026	702.333	758.739	806.835	824.707	704.77	743.312	676.404	611.374	681.775	609.224	562.037	654.105	712.914	399.347	424.019	549.324	546.375	551.677	508.954	732.308	774.772	818.939
270	1026.96	745.622	713.962	786.786	821.58	691.905	843.243	696.98	741.793	832.497	784.107	820.444	757.33	722.617	731.501	572.277	674.261	648.966	646.956	629.669	700.733	509.117	423.879	573.396	512.24	561.469	536.956	705.26	792.371	828.29
300	948.874	815.179	745.457	830.039	809.753	675.96	870.641	703.33	763.509	736.427	899.486	815.196	778.732	749.479	688.456	568.897	657.121	612.441	652.127	616.178	682.097	419.407	433.109	512.238	540.453	569.618	521.735	747.043	784.398	822.849
330	1021.08	792.516	703.063	847.332	842.141	665.193	877.329	712.148	731.587	845.044	847.631	857.3	796.247	666.524	697.483	634.429	700.263	657.154	568.676	676.693	746.678	454.046	437	577.55	513.089	563.939	509.764	774.288	774.847	867.889
360	930.243	699.311	764.3	849.48	802.755	660.785	930.194	775.12	801.546	800.893	842.253	859.119	880.968	792.343	734.885	644.037	711.849	708.77	595.039	624.189	667.538	465.447	523.051	557.09	553.143	568.373	535.067	765.079	791.176	853.395
390	1004.64	773.178	761.749	775.933	835.419	730.988	927.204	703.863	744.522	767.546	832.628	781.819	888.513	815.004	718.374	634.566	663.812	649.85	662.27	646.568	722.419	502.244	470.738	540.101	557.94	546.085	513.65	734.187	762.687	838.142
420	928.256	788.601	799.175	884.16	776.668	709.676	940.963	730.299	733.764	861.024	836.553	866.942	868.221	789.518	732.479	671.046	743.645	704.481	656.927	656.44	700.852	409.447	517.725	546.695	531.738	529.112	520.997	788.685	813.693	863.446
450	1010.55	789.778	783.696	831.965	893.277	778.231	926.485	856.441	742.736	854.672	983.773	899.609	906.712	799.358	768.831	606.473	733.213	712.221	624.563	658.399	680.564	415.48	512.701	604.329	551.603	585.923	547.786	790.877	829.702	886.145
480	1015.41	822.446	764.464	843.886	813.697	747.153	856.818	811.554	854.989	821.652	961.337	971.595	852.231	874.132	742.984	614.032	740.049	708.333	700.61	700.02	766.958	507.957	454.919	613.933	544.496	609.551	527.344	793.526	867.848	888.043
510	1033.79	854.595	770.142	804.548	794.542	746.188	935.465	761.023	809.967	908.683	917.964	973.187	874.593	816.582	716.206	688.628	790.415	697.249	687.891	680.461	734.806	470.578	473.867	551.677	531.27	589.057	543.921	821.614	838.648	932.49
540	1020.59	932.534	768.819	780.393	819.041	793.596	997.531	842.052	837.37	868.431	910.871	936.648	873.214	805.112	736.345	724.675	806.471	738.268	699.841	697.744	745.575	496.375	428.998	583.169	521.027	589.292	558.642	849.233	830.532	899.317
570	985.154	868.53	885.044	849.426	870.212	681.019	954.912	769.013	886.809	864.869	894.908	897.853	930.556	838.255	885.863	711.957	780.247	727.506	704.362	774.332	675.174	564.955	518.81	586.318	565.6	560.383	516.571	812.584	872.678	943.556
600	1080.38	926.929	720.842	827.844	972.341	752.244	964.982	914.503	823.066	936.438	857.851	991.716	876.689	915.075	877.461	742.171	741.526	721.802	695.372	610.53	804.368	484.819	486.551	618.003	578.285	607.686	557.083	858.818	888.329	940.476
630	1013.13	912.162	733.042	825.929	879.828	664.511	934.244	809.203	948.725	932.833	925.579	897.36	884.746	897.087	908.024	765.038	801.682	713.242	696.725	764.603	832.898	490.866	502.264	651.54	546.949	589.873	592.053	803.73	896.931	930.348
660	1013.72	947.96	835.587	801.219	820.413	712.352	1011.36	776.439	802.264	1003.83	965.972	975.076	829.284	932.443	824.348	806.757	823.43	741.244	661.544	764.181	836.723	537.831	575.06	564.991	603.915	605.042	569.759	845.734	938.488	924.607
690	1102.83	961.918	776.091	884.14	957.367	706.689	1011.59	914.609	874.264	933.543	1031.2	921.841	880.444	893.314	879.641	673.775	815.721	858.947	728.07	759.727	805.784	492.401	428.65	691.35	604.472	643.041	600.412	916.114	934.27	988.408
720	1135.33	909.059	795.6	857.425	879.673	800.526	962.057	960.121	890.068	1120.01	908.255	901.445	935.36	1039.34	945.922	751.941	865.244	788.505	756.383	770.878	812.978	520.026	367.1	567.628	603.339	576.482	587.164	884.656	906.552	938.234
750	1105.29	935.87	783.692	835.481	893.605	812.182	1126.44	905.828	965.696	932.374	1032.57	1063.54	859.174	853.848	917.975	786.392	783.23	711.642	742.263	704.006	838.734	472.837	558.822	673.026	604.727	590.733	626.435	847.593	846.916	968.336
780	1093.72	951.721	928.461	880.955	975.841	820.616	1075.13	901.624	858.006	918.02	1002.12	979.266	973.859	1055.44	862.217	828.764	829.57	784.618	835.023	713.086	875.073	513.335	501.154	602.652	581.106	609.188	561.466	893.499	891.277	1111.64
810	1120.18	931.995	872.72	916.451	960.796	830.441	1058.64	839.825	962.737	975.504	976.534	1186.93	1034.83	922.465	1039.64	978.449	915.095	847.944	820.666	725.327	912.612	481.215	568.747	602.296	599.876	581.321	573.071	895.28	922.289	1043.54
840	1090.07	887.346	707.582	1027.59	894.092	886.632	1009.83	874.066	844.683	896.584	989.33	1024.55	1045.67	949.46	851.145	933.386	843.649	870.618	731.58	774.556	767.185	569.384	563.192	593.318	577.308	563.12	644.072	898.069	981.606	1030.73
870	1109.16	946.497	792.033	895.509	915.28	850.272	1103.01	943.638	924.557	1005.67	1159.34	1039.57	1086.27	986.43	1017.76	895.188	880.543	905.855	875.498	775.259	867.62	488.31	535.358	637.811	572.581	585.32	570.498	923.058	955.845	1044.63
900	1035.79	943.571	931.428	1024.71	870.594	733.871	1103.89	864.259	952.819	902.78	1044.86	1141.44	923.969	1068.35	989.532	906.898	896.368	975.89	761.521	750.236	822.934	444.578	524.114	782.978	620.657	526.038	605.397	908.724	987.381	1145.83
930	1154.98	1041.76	916.043	1015.99	1013.64	901.931	1138.82	974.755	1044.13	940.627	1062.93	1030.11	1012.45	1076.8	987.421	841.795	1004.89	929.162	825.128	748.987	839.35	539.774	587.18	589.15	573.945	640.274	610.779	965.151	1005.29	1002.92
960	1162.24	1020.41	849.872	994.005	926.142	855.165	1022.53	858.976	965.136	1077.54	1082.21	1120.95	979.646	1036.12	1012.97	902.492	936.764	953.029	710.337	756.367	773.975	634.642	580.432	659.628	631.669	635.071	622.449	913.289	958.463	1113.84
990	978.697	1006.55	784.443	1025.19	962.785	789.391	1085.21	928.468	992.39	1141.96	1020.17	1068.13	1161.41	1087.66	983.063	952.175	921.394	900.521	764.71	743.73	826.588	600.426	490.565	678.032	561.666	651.251	587.875	983.564	1057.43	1104.43
1020	1134.1	944.419	1007.87	1005.31	1039.65	1024.24	1002.33	918.043	962.551	956.782	1164.59	1109.7	1077.66	1064.68	1076.83	941.325	977.832	966.443	913.545	750.368	935.238	688.939	547.111	682.788	669.662	604.49	611.331	1045.88	1021.87	1200.43
1050	1102.7	967.222	822.158	920.637	1042	751.001	1168.06	1023.15	875.185	1076.48	1074.18	1262.2	1094.48	1110.8	1027.94	938.393	973.948	979.673	795.49	740.759	894.536	687.746	608.581	723.192	685.177	605.226	614.428	1033.5	1039.14	1146.35
1080	1109.4	1062.49	975.308	888.136	1039.19	877.415	1063.23	1101.22	1013.9	1093.99	1019.83	1133.03	1107.33	1053.03	1011.49	951.766	1021.03	927.287	849.228	881.349	862.738	623.24	674.611	777.981	575.564	641.789	671.506	1044.55	949.4	1233.61
1110	1196.39	986.624	1019.51	1080.82	1075.72	928.854	1203.96	950.377	1010.44	1096.33	1193.38	1173.78	1112.17	1145.99	1060.57	1049.56	999.726	1098.74	866.214	870.82	872.491	541.117	469.445	741.828	684.396	610.201	595.363	1015.38	1001.03	1143.96
1140	1120.84	990.565	852.774	1172.6	820.11	837.001	1185.68	1024.94	1145.59	1064.05	1319.84	1099.69	1084.34	1192.61	1146.28	1113.45	990.485	1140.14	806.222	925.602	924.484	551.702	535.714	715.308	669.259	613.586	662.799	1130.14	1005.75	1327.19
1170	1189.91	958.505	893.492	1131.29	1018.35	947.814	1158.97	949.146	1006.89	1248.34	1164.15	1182.94	1013.69	1111.79	1064.1	1074.64	1086.33	1002.32	980.968	868.354	847.718	543.729	507.809	766.104	643.139	588.205	675.767	1117.91	1084.86	1200.59
1200	1164.1	935.793	837.361	1010.6	1016.86	808.432	1186.56	945.61	1014.03	1165.44	1183.45	1119.85	1341.12	1020.78	1063.62	1180.39	1075.65	929.64	866.667	855.308	854.766	553.327	677.602	729.554	667.658	590.439	618.686	1030.42	1041.87	1270.52
1230	1217.07	951.317	919.639	890.258	895.806	831.187	1205.64	1095.83	1121.1	1198.93	1220.5	1396.41	1262.19	1171.94	1129.45	996.5	1083.51	1101.1	795.385	766.462	1063.51	642.681	615.715	711.982	608.883	692.447	646.288	1063.71	1158.98	1260.62
1260	1157.78	1105.08	1048	936.037	1158.12	890.506	1394.12	937.522	1078.55	1217.94	1250.46	1168.1	1170.07	1180.73	1137.16	1163.92	1171.69	1136.12	894.139	893.9	1065.59	622.298	760.626	895.655	622.703	635.268	610.707	1008.61	1143.97	1170.87
1290	1092.84	883.483	896.192	1050.3	875.01	983.873	1302.21	1071.96	1188.86	1245.68	1254.94	883.751	1261.32	1207.02	1140.46	1069.83	963.694	1201.22	875.545	914.244	913.119	740.419	623.189	673.435	688.542	666.583	651.001	1129.49	1230.12	1268.29
1320	1147.15	1008.11	937.309	1324.6	976.284	1102.36	1411.11	1066.49	932.418	1236.06	1426.92	1353.62	1342.05	1246.28	1125.13	1169.61	1126.63	1123.74	894.442	887.932	1086.58	528.897	632.791	671.799	726.483	740.312	599.652	1137.71	1243.99	1315.5
1350	1045.77	858.666	953.48	1130	1070.36	978.5	1271.62	1152.2	1105.88	1267.33	1286.43	1447.56	1258.13	1349.31	1249.09	1146.09	1164.94	1116.47	896.769	847.637	886.113	631.315	591.571	928.488	770.422	657.925	675.724	1083.65	1204.24	1360.7
1380	1116.43	1028.65	933.619	964.439	894.424	1044.61	1298.24	1179.09	1018.14	1152.14	1193.65	1166.73	1301.76	1376.8	1256.88	1228.65	1129.91	1303.43	1011.44	1080.76	1173.88	493.26	745.225	824.169	681.057	645.962	666.841	1146.98	1159.17	1276.29
1410	1223.4	1078.72	901.221	992.698	1178.11	1092.46	1204.91	1370.08	1217.1	1077.85	1342.23	1376.83	1278.26	1379.22	1094.15	1215.32	1161.75	1137.08	1018.02	1039.54	918.004	566.098	660.815	846.609	709.755	667.758	717.614	1334.26	1280.83	1439.72
1440	1120.33	1123.93	803.496	1257.71	962.09	766.676	1372.96	1187.52	1054.69	1032.99	1325.79	1312.88	1236.95	1378.92	1273.66	1273.8	1230.78	1210.59	926.538	983.521	1093.57	545.897	784.697	739.995	645.137	719.146	644.209	1324.85	1261.66	1440.59
1470	1469.68	1041.17	1030.96	1082.28	970.467	1095.92	1152.42	1150.54	1093.55	1308.35	1345.4	1611.03	1257.31	1253.74	1305.29	991.668	1270.52	1386.2	997.308	902.89	1146.81	689.725	586.102	803.928	686.234	807.95	706.674	1080.02	1249.15	1365.57
1500	1050.43	1130.33	904.988	1094.53	1117.74	931.194	1498.55	1241.47	1262.92	1339.21	1479.48	1312.13	1337.29	1307.98	1165.28	1265.81	1255.14	1225.34	953.399	1026.3	1046.41	714.385	706.229	886.948	713.115	649.052	686.915	1247.46	1326.13	1410.71
1530	1378.89	912.378	979.139	924.904	936.301	899.999	1215.79	1283.26	1139.84	1326.47	1311.83	1213.76	1431.25	1275.4	1343.46	1469.42	1311.49	1356.47	742.117	943.988	1354.17	891.304	620.315	840.036	755.26	621.657	668.39	1170.22	1202.94	1433.92
1560	1304.07	1056.43	1037.82	1324.17	1162.48	925.23	1301.51	1495.92	1236.37	1092.47	1365.72	1507.56	1562.81	1242.5	1307.33	1293.6	1175.76	1286	1305.21	991.586	1193.36	711.016	601.047	706.251	686.958	752.844	677.206	1090.51	1212.49	1282.23
1590	1210.91	1008.32	998.939	1103.76	1086.27	1000.53	1445.83	1309.33	1261.27	1587.07	1407.29	1379.26	1253.18	1533.1	1105.35	1401.45	1363.68	1253.69	1097.73	1051.3	1278.59	657.674	860.831	898.112	661.983	731.885	692.48	1193.17	1288.1	1378.28
1620	1333.14	1176.43	1136.62	1251.99	1118.46	1079.22	1431.57	1134.6	1088.54	1347.36	1319.4	1357.77	1189.79	1446.07	1357.15	1619.51	1232.56	1224.08	952.162	1099.51	1219.83	603.253	752.979	911.347	729.117	738.481	647.416	1238.87	1394.92	1355.22
1650	1275.77	962.058	1047.36	1171.44	1124.44	763.543	1284.56	1267.05	1087.63	1433.08	1425.16	1417.81	1287.36	1285.15	1434.95	1458.81	1133.73	1395.65	1129.71	1269.02	1132.88	817.706	973.562	687.128	846.075	758.117	744.232	1251.24	1202.84	1449.06
1680	1108.02	998.454	922.698	901.308	1188.77	949.214	1530.79	1295.43	1278.38	1323.94	1446.39	1260.25	1549.57	1432.67	1413.96	1478.21	1348.58	1293.97	1261.65	1007.33	1193.98	655.078	840.622	900.732	737.236	769.693	752.424	1306.27	1345.92	1367.02
1710	1216.66	1038.9	1041.78	1131.88	1150.06	936.971	1646.59	1341.01	995.929	1344.07	1385.3	1640.11	1369.83	1731.32	1274.06	1811.62	1356.21	1415.88	1119.39	968.637	1225.97	810.973	716.366	828.451	730.721	810.112	759.742	1298.8	1257.04	1482.03
1740	1085.9	895.741	1080.76	1132.32	1234.42	907.945	1668.55	1453.34	1514.61	1364.88	1565.48	1449.83	1488.49	1406.39	1258.35	1685.75	1322.15	1199.41	1106.95	1064.53	919.491	693.934	891.776	845.871	722.489	716.71	685.394	1248.71	1322.5	1445.67
1770	1178.18	1025.33	1199.17	960.587	1267.33	844.926	1372.51	1189.19	1390.16	1433.8	1356.16	1454.3	1620.91	1340.7	1595.21	1749.33	1298.15	1312.95	1095.49	1114.31	1184.7	625.975	895.014	885.05	741.627	823.081	632.601	1354.95	1292.79	1523.3
1800	1110.27	995.268	915.29	980.51	1149.34	854.793	1341.8	1233.31	1164.23	1459.04	1429.1	1472.16	1407.36	1411.11	1171.16	1491.14	1615.08	1589.43	958.204	1052.07	1265.79	812.256	563.652	898.467	804.99	737.27	809.699	1346.65	1523.9	1556.2
1830	1065.8	1128.92	939.818	1288.34	1043.26	1103.01	1618.97	1660.11	1447.18	1397.24	1585.32	1510.32	1421.73	1533.81	1622.9	1498.21	1473.55	1540.78	1090.63	1146.98	1297.82	728.904	865.357	976.373	695.257	759.325	713.712	1295.28	1221.37	1548.31
1860	1200.39	967.934	1088.71	1142.74	961.949	884.185	1467.02	1495.02	1678.42	1551.41	1592.84	1458.63	1364.12	1516.4	1459.11	1516.58	1415.67	1474.56	1347.22	1070.25	1231.85	762.008	780.443	969.694	844.022	718.73	828.367	1292.6	1286.13	1464.01
1890	1131.4	900.862	996.126	1195.07	1181.79	1096.63	1812.59	1323.17	1463.13	1400.27	1569.57	1623.69	1510.2	1596.84	1252.84	1925.31	1530.05	1209.22	1475.32	1097.55	1217.15	877.982	806.305	704.84	870.835	696.674	709.968	1305.54	1369.8	1545.43
1920	1185.31	1092.17	939.212	1194.77	1204.69	1049.37	1895.61	1614.62	1168.81	1616.92	1593.21	1415.61	1411.28	1586.21	1398.54	1701.27	1363.23	1372.92	1288.07	988.705	1433.42	773.25	599.834	909.746	692.458	739.965	726.392	1202.73	1504.51	1411.86
1950	1314.67	1106.89	1022.75	812.426	969.082	879.082	1751.97	1269.24	1584.71	1484.62	1519.93	1603.49	1491.57	1458.81	1393.01	2032.96	1540.72	1772.2	1322.03	1113.34	1350.64	911.608	736.124	759.597	674.294	870.697	715.984	1300.96	1366.97	1496.89
1980	1048.36	1042.63	1034.72	1130.05	1234.61	1127.94	1668.6	1516.77	1240.31	1443.97	1388.79	1532.8	1595.61	1963.7	1494.48	1956.91	1506.94	1643.02	1455.43	1492.77	1345.57	497.452	934.402	834.949	893.419	627.726	716.527	1115.55	1260.96	1407.93
2010	1318.1	869.855	1012.92	1100.82	1142.6	752.89	1691.98	1380.74	1472.67	1451.09	1356	1915.82	1365.57	1627.65	1234.31	1997.88	1844.11	1488.8	1259.23	1394.26	1424.61	880.251	889.158	1120.39	743.977	754.936	833.024	1393.78	1322.14	1502.92
2040	1084.81	1247.3	944.447	1216.01	983.002	1023.33	1553.43	1461.76	1635.34	1546.06	1464.35	1743.37	1624.2	1842.95	1352.22	1875.58	1517.37	1429.17	1421.2	1334.03	1375.05	1106.5	850.087	1201.49	883.695	769.783	815.228	1290.02	1241	1640.33
2070	1406.21	1376.91	1274.3	1395.32	1183.98	1077.35	1493.86	1501.17	1376.3	1433.99	1684.33	1572.32	1514.46	1572.22	1291.67	1775.96	1678.92	1710.49	1213.24	1306.47	1665.27	925.441	844.025	1181.89	874.036	878.967	698.096	1292.73	1376.43	1538.8
2100	1071.26	1021.63	1109.2	1103.55	1005.62	1042.87	1520.9	1629.72	1494.68	1402.56	1739.72	1739.72	1840.7	1699.38	1268.06	1935.45	1754.35	1800.24	1077.99	1111.74	1359.92	876.119	732.203	803.017	860.611	721.294	814.136	1321.2	1560.96	1518.26
2130	1335.56	1241.24	992.942	974.294	877.125	874.43	1939.54	1836.18	1157.64	1404.41	1529.67	1765	1538.56	1789.95	1509.67	1980.59	1747.12	1780.67	1298.32	1418.4	1843.79	847.239	759.349	930.853	770.146	808.982	898.273	1315.67	1397.13	1343.74
2160	1514.38	1250.29	1093.38	906.18	1177.14	962.663	1624.02	1681.47	1525.7	1439.15	1616.25	1856.67	1749.76	1636.42	1356.32	2237.72	1560.59	1816.13	1400.62	1194.42	1446.59	1123.02	797.262	851.61	922.807	831.184	790.988	1379.14	1375.5	1413.9
2190	1061.12	1152.63	1088.73	1293.78	1277.13	807.715	1903.64	1736.67	1671.84	1467.73	1460.02	1537.3	1625.97	1633.22	1461.54	2003.41	1622.92	1912.94	1387.1	1548.48	1646.52	937.47	940.452	1013.24	840.909	732.395	850.833	1613.88	1335.33	1375.99
2220	1154.47	994.323	1034.74	1237.93	1121.08	1090.99	1607.06	1839.29	1547.22	1547.97	1509.81	1421.79	1613.49	1721.54	1272.75	2102.7	1608.54	1764.21	1769.89	1631.57	1173.56	828.184	903.355	651.093	808.145	854.546	828.679	1251.35	1335.65	1335.74
2250	1355.31	934.076	1206.96	1219.44	1295.24	1221.9	2079.19	1448.99	1711.92	1385.78	1569.22	1822.69	1711.13	1614.37	1797.19	2074.17	1658.31	2133.69	1247.56	1080.47	1599.12	903.833	1108.53	1216.48	930.378	764.01	915.667	1229.81	1329.18	1325.04
2280	1033.27	1265.06	1030.36	1301.3	1414.1	848.827	1390.76	1802.63	1716.64	1680.36	1960.7	2126.31	1695.75	1791.79	1505.23	1942.71	1732.24	1864.41	1256.89	1342.79	1396.92	697.964	1127.8	1190.92	791.138	815.035	809.403	1425.42	1284.87	1451.56
2310	1166.78	1303.14	1314.83	991.505	942.823	799.175	1836.89	1435.32	1754.62	1506.77	1515.21	1767.36	1790.46	1511.93	1962.14	1910.93	1630.41	1735.92	1188.56	1449.41	1793.01	807.274	845.562	1155.66	808.413	827.927	790.256	1160.39	1429.9	1496.19
2340	1255.67	1443.96	1077.6	1059.14	1276.12	941.404	1651.31	1204.68	1611.61	1921.82	1692	1875.62	1751.99	1673.37	1445.43	2068.16	1751.63	2084.32	1505.86	1280.21	1761.13	1245.53	864.733	1588.23	918.41	956.673	824.448	1355.11	1345.29	1492.39
2370	1548.35	1147.05	1065.88	1125.48	1242.19	672.271	1515.28	1709.41	1603.37	1483.8	1507.98	1543.09	1496.77	1670.88	1204.82	2988.63	1828.35	2223.51	1540.25	1260.58	1536.91	825.978	834.308	934.057	731.394	788.331	817.015	1400.6	1437.07	1510.83
2400	1105.24	1293.16	1220.79	1071.74	1290.11	1026.88	1601.65	1877.73	1667.81	1768.1	2041.8	1722.7	1650.07	1724.38	1608.35	2380.2	1703.24	2115.93	1232.23	1677.65	1470.03	749.24	1177.24	1291.33	884.152	694.033	857.318	1400.06	1483.54	1400.23
2430	1398.38	1202.83	1239.33	1518.72	969.468	1133.34	1724.31	1388.97	1403.46	1787.45	1867.82	1799.52	1956.9	1744.9	1655.34	2409.77	1929.5	1943.08	1766.22	1594.66	1474.81	1113.7	954.376	950.237	776.759	757.212	973.292	1371.49	1396.15	1405.42
2460	1095.26	989.856	1334.76	1225.02	1019.57	976.42	1637.41	1090.21	1547.84	1502.06	1890	1775.8	2009.76	1612.99	2074.37	2204.47	2060.68	1692.48	1560	1331.68	1563.72	751.084	1250.63	782.111	828.504	915.247	857.644	1371.62	1237.23	1399.68
2490	1202.99	1223.24	939.094	1161.62	1201.04	1080.54	1963.26	1605.89	1886.04	1726.09	1720.09	1830.17	1502.67	1699.53	1543.43	2111.51	2152.41	2101.2	1638.98	1681.63	1641.28	1054.62	853.906	1373.32	903.669	875.618	697.381	1190.02	1601.98	1769.27
2520	1025.72	1217.1	1098.19	1278.92	1191.31	1167.42	1871.09	1568.07	1271.21	1493.53	1555.8	1878.58	1641.16	1577.7	1835.89	2329.39	2238.87	2021.61	1506.76	1267.12	1539.2	896.956	854.377	1016.62	869.853	980.96	701.325	1305.15	1447.21	1585.16
2550	1392.1	965.532	866.84	906.025	1139.58	975.757	1640.35	1593.79	1449.02	1560.04	2072.73	1769.97	1497.05	1888.49	1752.82	2063.67	2002.29	2504.56	1147.74	1431.81	1715.42	728.357	990.034	1068.75	918.272	726.873	898.554	1415.76	1605.03	1477.22
2580	1130.38	1305.6	932.833	1171.05	1239.23	1126.98	1682.23	1620.22	1860.65	1591.45	1894.36	2035.34	1586.72	1648.61	2262.54	2283.91	2309.37	1653.68	1580.69	1332.01	1634.29	949.426	1173.77	1073.28	754.115	833.998	791.957	1395.93	1410.45	1644.35
2610	1097.96	1185.99	1219.9	759.069	1073.65	894.69	1898.09	2105.26	2170.92	1776.29	1939.74	1634.9	1784.98	1657.04	1426.62	3064.62	2141.5	2050.69	1637.79	1494.9	1755.31	973.286	1069.88	1057.08	914.695	796.947	927.563	1345.25	1472	1593.75
2640	1111.78	1338.91	1287.42	1567.91	1480.85	1175.42	1626.53	1799.45	1576.75	1788.72	1774.53	2043.24	1450.08	1827.99	1745.91	1994.56	2327.52	2027.96	1637.46	1812.69	2096.27	1107.67	1138.14	767.876	976.62	827.743	759.229	1377.11	1352.18	1513.96
2670	1228.66	899.71	853.641	1286.99	1016.12	1066.82	1613.64	1817.69	1102.76	2008.11	1626.9	1959.91	1526.6	1700.24	1831.08	3196.59	2234.93	1916.96	1212.64	1329.71	1620.39	1177.55	1137.96	1091.62	1146.63	862.522	1042.39	1515.95	1338.81	1466.82
2700	1225.83	1082.37	1192.73	1009.28	1142.75	1215.08	1320.4	2037.49	1353.75	2204.21	1617.7	1525.97	1840.02	1479.25	1721.09	2224.24	2560.84	2039.64	1451.66	1384.13	1847.53	788.184	697.211	629.341	983.199	869.479	961.298	1430.36	1279.86	1644.34
2730	1326.96	834.146	987.166	1201.91	1223.72	1037.25	1395.22	1723.53	2040.34	1736.09	1705.43	1998.13	1593.21	2024.02	1299.88	2582.39	2094.46	2483.18	1756.02	1610.86	1847.61	1347.54	1144.89	1297.75	1012.58	766.885	825.855	1212.15	1290.72	1631.32
2760	1058.86	1186.19	1148.12	869.424	1140.37	1249.64	1773.93	2095.03	1926.48	1481.54	1695.23	2253.07	1796.95	1830.29	1490.17	2868.84	1957.68	2105.73	1780.35	1482.62	1650.29	1445.44	1053.55	1014.11	913.684	862.39	1124.97	1237.31	1456.88	1416.21
2790	1144.25	1196.32	1104.78	1187.41	1027.13	962.511	1736.52	1686.58	2125.79	1449	1769.09	1894.92	2051.97	1876.26	1808.73	3323.9	2462.99	1886.49	1327.23	1642.76	1707.41	1007.07	1006	1264.85	811.202	1014.59	922.659	1231.29	1464.7	1633.49
2820	1566.2	827.614	1403	1158.8	1675.71	1164.88	1445.26	1844.34	1485.96	1340.9	1771.71	1750.93	1873.99	1614.33	1840.35	2911.95	2534.83	2220.38	1408.84	1557.83	1735.34	999.311	905.875	1365.14	864.12	791.041	879.5	1352.24	1353.51	1428.22
2850	1162.28	1075.41	942.829	1029.21	1049.62	1080.75	1976.19	1202.38	1902.42	1939.52	1583.45	1660.32	1906.92	2108.65	1751.68	3377.07	2211.91	2135.61	1481.67	1347.2	1592.93	1283.09	1064.66	1166.84	1112.09	933.573	894.221	1710.98	1460.57	1818.65
2880	1291.31	1194.3	1203.79	1201.24	1286.55	1279.44	1249.57	1295.46	1776.99	1689.36	1822.56	1822.56	1985.13	1852.67	1475.25	3480.32	2067.62	2602.64	1543.33	1430.57	1944.74	1053.26	1455.26	989.01	893.901	928.126	923.294	1529.98	1412.11	1633.34
2910	1129.73	951.565	1025.26	959.945	939.408	1177.95	1625.23	1694.03	2056.86	2278.32	1660.91	1780.42	1784.05	1880.57	1793.58	2559.92	2191.95	2710.71	1259.65	1486.86	1188.11	922.863	1240.52	987.785	992.962	985.279	897.808	1465.65	1383.37	1653.93
2940	1820.25	992.629	1609.25	1351.27	1314.77	944.762	1978.94	1366.83	1271.73	1555.79	2010.4	1741.92	1858.77	2448.29	1705.38	2719.68	2191.46	2374.7	1260.03	1422.99	2427.92	1513.3	870.129	1824.58	886.962	825.775	875.318	1522.75	1450.73	1519.98
2970	1696.85	973.74	923.69	1208.64	1136.96	828.354	1820.75	1565.08	2032.59	1817.76	1635.12	1678.75	2019.47	1254.93	2055.8	3102.15	2222.55	2477.15	1716.13	1230.73	1677.94	1023.2	770.336	1113.26	973.974	935.074	874.472	1543.87	1330.52	1562.25
3000	1159.89	1284.34	878.333	970.654	1166.08	1214.16	1864.49	1345.9	1727.84	2028.85	1712.72	1850.77	1894.53	1970.05	2455.56	2410.78	2268.17	2914.35	1658.03	1485.43	1693.74	1108.91	970.666	1054.53	823.679	943.026	880.366	1257.92	1355.25	1802.17
3030	1067.14	1149.88	679.133	1018.54	1258.56	936.038	1227.14	2052.15	1927.1	1885.58	1983.58	1800.76	1879.83	1797.62	2048.65	3096.17	2885.47	2822.33	1140.41	1961.81	1452.34	1016.88	953.532	1134.64	902.089	850.269	1041.77	1196.38	1489.06	1664.39
3060	896.701	1280.9	857.86	1200.57	1203	1245.79	1138.32	1731.27	1623.82	1724.71	1819.01	2018.19	1707.69	1845.72	1761.82	3007.79	2589.68	2614.77	1668.56	1286.57	2123.12	1406.98	1216.07	936.02	993.174	876.236	938.381	1033.75	1274.39	1618.97
3090	1370.18	1185.67	991.602	1122.31	846.856	1189.42	1557.29	1255.99	1476.95	1873.06	2191.59	2005.11	1928.59	2161.28	2088.72	3550.89	2251.82	3106.66	1109.63	1221.18	1386.42	690.823	1344.54	877.679	1037.81	901.393	1012.43	1627.6	1509.16	1618.69
3120	1219.07	871.196	1286.44	1241.46	1436.12	1090.01	1663.18	1185.22	1513.9	1755.77	1845.2	2552.21	1875.87	2014.94	2063.64	3047.74	2577.22	3574.47	1493.83	1615.15	1709.28	988.469	736.534	1412.62	992.047	906.967	860.526	1520.71	1314.7	1694.9
3150	1163.08	1075.03	1193.07	980.062	959.677	1217.1	1189.32	1892.98	1870.54	1721.24	1939.2	1993.38	1818.64	1706.99	1605.49	2256.19	2764.74	2923.48	2137.92	1721.89	1501.69	1256.72	967.265	1299.65	906.682	822.648	896.726	1268.94	1502.97	1574.13
3180	1009.67	856.138	1289.35	1661.03	957.039	1081.93	2076.99	1466.1	1546.59	1820.69	2129.11	1900.47	1600.25	2076.39	1652.04	3004.3	2513.48	2626.85	1291.48	1406.44	1398.12	759.101	1322.68	1044.64	1157.14	1071.28	897.212	1277.8	1384.58	1429.14
3210	1222.97	1241.56	1046.35	762.797	1361.95	1137.46	1875.29	1370.79	1777.37	1800.83	1541.87	2019.79	2101.17	1821.92	1637.11	3446.69	2547.12	3610.64	1362.63	1742.35	1943	774.967	1218.42	1356.88	1027.64	974.714	903.405	1472.91	1464.15	1483.2
3240	1320.05	924.241	1300.73	879.776	1008.26	1086.12	2038.69	1703.13	1934.1	1516.8	1291.61	2001.32	2198.05	1767.01	2281.84	2889.09	2787.83	2699.47	1647.99	1599.06	1893.16	806.915	860.786	1000.88	904.061	966.883	871.568	1374.67	1429.99	1848.71
3270	1412.16	1208.25	1420.67	1182.43	1384.12	1180.69	1898.43	1582.87	1034.86	1816.3	1529	2407.73	1927.73	2144.11	2249.66	3060.39	2391.83	2407.08	1302.8	1773.8	2121.16	1042.08	934.806	1236.42	1090.14	932.461	980.815	1634.63	1367.37	1562.26
3300	1285.44	1223.03	761.131	971.28	1103.53	892.703	1818.63	1488.77	1175.61	1913.72	1961.17	1720.24	1752.84	2037.47	1682.37	2199.83	2553.44	3454.01	1219.45	1707.06	1722.53	500.769	1310.47	1426.54	805.03	1068.93	891.086	1431.76	1763.05	1526.42
3330	1732.98	1541.01	917.023	903.611	1253.95	832.509	1410.22	1369.09	1392.42	1860.11	1735.02	1935.05	1713.81	1660.12	1701.57	2373.32	3412.54	2697.24	1660.52	1482.75	2070.98	2025.24	1108.27	593.984	1040.58	783.116	980.556	1462.15	1451.98	1762.91
3360	1312.37	1301.24	1034.68	1004.03	1135.14	1237.93	1871.45	2034.08	1389.52	1935.17	2234.49	1783.92	2021.23	2425.92	1573.92	2350.12	3148.13	2819.51	1292.07	1388.47	1903.66	1114.16	1021.24	1231.42	879.852	928.816	875.06	1644.4	1694.45	1557.58
3390	922.514	916.174	1260.35	1035.63	1084.74	1114.32	1228.48	1564.8	1509.7	1828.48	1881.37	1782.91	1702.68	1429.84	1900.24	2880.06	2745.59	2856.51	1716.09	1739.06	1753.51	1013.3	1092.96	1389.6	1034.06	953.332	1022.95	1348.31	1435.64	1460.56
3420	1381.11	1406.98	1064.09	1032.74	1469.74	579.685	1808.57	1976.1	1859.28	1794.1	1571.76	1518.65	1844.39	1771.04	1593.01	2707.51	2891.05	3575.28	1449.79	1087.8	1566.06	784.318	948.249	1233.88	965.433	888.138	912.182	1267.8	1102.54	1549.82
3450	854.235	820.551	958.859	1433.35	894.568	1698.85	1237.23	1085.04	1772.28	2054.79	1822.15	1732.29	2267.95	1740.81	2114.92	2631.15	2910.11	2943.61	1210.15	1448.61	2050.27	1476.27	1116.09	1230.49	1106.15	1077.51	987.542	1423.81	1460.71	1345.49
3480	1095.28	1140.43	1309.55	1497.29	1061.15	843.634	1512.18	1744.71	1826.38	1623.68	1756.52	1479.92	2277.93	1282.45	2053.69	2836.51	3196.66	2591.9	981.875	1261.53	1854.82	755.282	1069.45	623.423	1095.16	1075.71	927.851	1564.97	1389.11	1818.95
3510	1626.13	1005.32	1150.84	1110.99	1044.86	1351.2	2040.97	1200.38	2100.98	2223.87	1968.49	1768.69	1674	1677.91	2070.6	3099.89	2625.57	3200.97	1412.48	1319.77	1409.47	829.923	794.09	1086.61	1070.83	919.744	964.386	1263.48	1716.89	1482.41
3540	1315.76	943.514	1275.98	1241.57	1298.21	1329.57	1803.36	1368.93	1661.17	1921.17	2009.96	2130.66	2031.31	1728.3	1742.52	2783.66	3425.01	2899.58	1426.23	1414.91	1338.55	1210.04	898.101	994.073	971.051	865.318	1110.09	1415.66	1463.49	1427.58
3570	1531.63	1130.28	1144.79	1182.41	1057.51	1201.59	1917.65	1524.69	1436.05	2272.19	1946.77	1307.99	1754.62	2560.58	1713.97	2840.84	3049.93	3265.13	1928.97	1373.82	1716.01	988.25	1246.78	1054.48	1103.67	1080.76	1062.38	1334.85	1335.09	1508.41
	SH2(SHIP1) - EEs
Time (s)	No stim.								hEGF									hEpiregulin
0	1590.69	1301	1340.43	1685.45	1448.09	1324.95	1573.68	1666.96	1384.6	1586.37	1379.87	1497.72	1463.61	1420.72	1265.26	1227.19	1250.31	1727.01	1981.48	2220.67	779.492	759.309	1042.52	865.779	890.533	877.663	1539.74	1559.99	1910.65
30	1498.24	1199.8	1261.16	1694.49	1494.81	1414.38	1603.2	1702.51	1447.28	1489.52	1316.83	1553.06	1413.79	1393.66	1322.03	1240.35	1188.24	1651.76	1895.57	2109.59	930.389	829.482	1169.29	876.296	944.034	937.927	1560.27	1568.47	1944.04
60	1549.42	1155.78	1397.06	1665.85	1404.01	1464.98	1603.54	1696.68	1455.34	1611.73	1446.78	1618.8	1485.68	1381.88	1287.28	1284.71	1275.51	1806.93	1892.66	2079.31	881.533	830.606	1092.51	876.473	926.561	870.857	1575.35	1591.72	1996.84
90	1495.91	1208.62	1265.08	1654.41	1522.26	1525.1	1612.74	1666.88	1580.61	1558.28	1464.48	1484.61	1545.97	1550.11	1214.14	1276.4	1377.28	1814.66	1800.92	2077.76	823.601	774.149	1228.95	915.265	930.941	938.958	1580.03	1556.33	2008.91
120	1492.66	1253.01	1357.68	1682.82	1549.95	1326.9	1699.38	1721.84	1366.99	1508.17	1429.36	1463.83	1492.5	1473.63	1248.76	1342.13	1143.57	1777.08	1892.76	2068.62	814.741	835.469	1138.5	877.445	936.452	901.281	1614.3	1576.56	1998.54
150	1673.67	1294.76	1396.47	1689.2	1442.6	1387.5	1751.48	1516.79	1410.62	1481.95	1449.81	1501.26	1513.53	1436.78	1266.3	1258.98	1362.51	1815.51	1994.22	2147.89	875.833	847.312	1180.48	915.567	916.829	904.506	1552.96	1578.97	1944.64
180	1465.77	1304.82	1179.34	1614.4	1530.25	1411.38	1659.88	1668.95	1418.64	1605.9	1314.96	1494.87	1363.73	1434.5	1181.19	1191.97	1317.24	1843.88	1887.84	2132.77	722.527	886.85	1323.67	928.625	974.181	912.329	1580.38	1618.71	1956.99
210	1629.84	1251.76	1197.83	1710.42	1530.1	1347.66	1702.65	1716.4	1410.05	1591.57	1425.1	1651.72	1467.09	1449.07	1302.78	1216.27	1254.01	1845.14	1922.1	2166.19	808.851	880.614	1090.57	846.866	910.317	884.891	1535.83	1592.01	1958.34
240	1703.36	1280.46	1259.09	1643.11	1517.53	1396.27	1633.52	1636.95	1330.04	1613.64	1347.37	1447.99	1434.11	1476.58	1372.4	1287.93	1395.33	1992.49	1933.9	2006.26	782.975	714.842	1099.21	892.519	964.506	843.551	1604.37	1609.72	1929.72
270	1533.78	1377.36	1365.04	1675.37	1483.41	1322.42	1704.58	1785.22	1370.82	1700.21	1334.33	1576.82	1412.69	1362.03	1177.69	1253.16	1369.52	1805.62	2017.78	2208.47	901.305	884.872	1175.03	909.295	939.994	822.323	1599.25	1572.01	1994.11
300	1599.1	1369.09	1327.27	1775.83	1345.52	1323.35	1760.5	1817.55	1556.44	1600.22	1307.06	1486.22	1561.02	1443.78	1344.91	1292.37	1317.28	1810.37	1969.17	2152.37	748.625	825.423	1191.57	891.508	929.514	870.434	1567.42	1627.83	1969.43
330	1545.88	1306.6	1333.55	1597.4	1596.42	1542.69	1680.3	1808.42	1516.43	1661.3	1518.95	1463.04	1402.78	1471.35	1426.79	1360.93	1193.91	1789.39	1979.04	2073.73	806.383	881.788	1043.11	948.579	910.003	912.048	1587.38	1624.1	1975.77
360	1662.14	1318.61	1506.51	1682.43	1428	1436.62	1813.76	1784.51	1537.74	1700.84	1441.35	1565.99	1371.2	1532.46	1219.74	1391.05	1343.37	1909.7	2007.6	2179.63	1023.96	905.249	1215.39	929.179	947.309	943.896	1615.47	1615.19	1937.71
390	1621.82	1326.38	1390.3	1651.32	1325.45	1468.88	1821.48	1726.48	1419.07	1605.03	1382.21	1696.55	1449.46	1490.66	1425.44	1284.22	1287.36	1780.01	1901.9	2233.4	848.521	916.325	1317.71	925.02	969.294	890.946	1591.48	1589.33	2116.85
420	1649.92	1350.61	1419.64	1612.45	1482.6	1377.17	1843.32	1827.04	1405.15	1550.01	1392.24	1461.02	1469.24	1492.04	1312.7	1468.38	1360.13	1994.68	2068.8	2177.75	856.882	889.149	1282.8	973.996	927.032	890.573	1616.01	1639.15	2013.61
450	1637.81	1437.79	1406.84	1754.77	1548.6	1551.61	1925.27	1713.73	1639.17	1589.53	1423.7	1635.31	1796.69	1390.52	1386.14	1337.04	1257.33	1963.19	2166.82	2292.47	904.31	877.94	1177.83	939.842	953.293	1000.04	1570.91	1601.45	2039.61
480	1719.86	1285.63	1599.78	1732.29	1467.68	1359.98	1959.3	1727.81	1540.16	1678.02	1398.43	1546.89	1628.36	1482.7	1535.99	1444.36	1422.35	1733.33	2107.18	2260.99	1001.17	1041.77	1115.55	945.709	949.506	928.634	1640.7	1622.13	2049.68
510	1572.99	1425	1238.84	1697.45	1516.64	1520.02	1708.55	1702.64	1285.17	1658.98	1555.62	1609.07	1529.13	1600.57	1349.91	1545.12	1363.16	1739.12	2024.29	2136.55	820.02	949.007	1292.4	940.708	1027.52	863.267	1603.98	1678.67	1963.27
540	1519.42	1350.6	1319.9	1681.32	1432.72	1580.32	1703.39	1850.5	1485.08	2000.34	1467.77	1720.4	1470.09	1799.74	1395.56	1372.3	1281.87	1927.23	2035.71	2303.59	982.366	915.048	1208.46	964.661	1001.12	964.007	1610.2	1601.31	2144.46
570	1663.5	1395.6	1453.18	1888.49	1543.93	1520.88	1757.22	1790.1	1617.68	1755.58	1451.24	1688.47	1567.13	1669.58	1630.77	1269.63	1413.55	1784.23	1991.01	2403.23	859.18	835.519	1126.12	996.073	1037.57	983.246	1678.08	1673.59	2072.32
600	1641.83	1516.22	1485.69	1750.15	1610.39	1504.99	1985.71	1916.12	1642.46	1528.91	1388.63	1636.38	1527.12	1642.89	1373.84	1425.37	1385.63	2051.29	1977.61	2288.35	880.109	800.982	1131.51	909.759	964.679	971.476	1616.46	1624.62	2068.82
630	1718.95	1440.04	1446.38	1778.49	1552.84	1537.37	1904.56	1975.83	1540.34	1567.95	1418.53	1749.95	1524.78	1618.5	1624.5	1559.18	1465.79	2113.93	2101.67	2337.31	1012.9	745.207	1296.45	911.749	968.507	1047.51	1654.37	1695.28	2171.42
660	1733.28	1348.34	1524.02	1949.42	1568.48	1411.47	1878.48	1775.78	1595.62	1808.92	1716.36	1720.31	1566.77	1548.77	1642.36	1603.19	1446.26	1926.53	2247.32	2204.95	893.944	885.996	1203.89	977.221	1012.94	978.37	1610.98	1640.3	2071.26
690	1678.83	1525.29	1574.2	1799.12	1540.08	1736.8	1907.23	1830.96	1456.01	1747.28	1555.33	1753.52	1567.14	1708.9	1384.1	1540.4	1573.04	1933.15	2154.36	2265.83	922.632	902.667	1210.39	948.268	970.85	983.407	1655.99	1649.4	2040.8
720	1851.47	1538.85	1417.86	1821.24	1649.46	1341.66	1625.61	1902.05	1601.65	1805.24	1440.65	1805.6	1653.11	1558.64	1499.9	1598.27	1400.5	1930.47	1831.96	2291.22	951.636	936.771	1301.83	1012.99	1031.39	1056.77	1707.34	1646.58	2063.71
750	1518.43	1507.3	1456.94	1959.05	1701.02	1670.31	1918.47	1828.4	1625.52	1825.08	1724.67	1875.33	1786.24	1797.58	1536.96	1386.68	1566.99	2257.12	2001.24	2330.64	951.062	1034.29	900.933	915.908	952.476	1013.65	1647.1	1638.5	2125.97
780	1653.37	1397.87	1487.39	1658.44	1495.76	1471.87	1827.57	1665.39	1652.13	1787.26	1358.46	1832.4	1704.65	1879.59	1571.88	1474.54	1690.77	2198.69	2253.23	2530.46	1002.2	986.531	1398.65	995.248	1042.9	914.516	1660.71	1657.52	2083.92
810	1678.38	1304.98	1509.89	1745.37	1538.73	1584.02	1955.83	1829.05	1606.58	1790.41	1675.65	1946.97	1734.38	1875.64	1521.57	1591.62	1435.42	1893.79	2067.95	2343.52	978.26	883.448	1201.66	983.132	1024.77	1047.08	1747.84	1738.29	2156.71
840	1558.63	1422.04	1482.79	1736.64	1681.06	1496.41	1989.03	1692.56	1712.05	1877.42	1826.92	1848.19	1721	1713.19	1663.8	1798.47	1602.34	1918.32	2072.01	2392.54	1146.02	962.206	1439.53	1101.71	912.921	973.811	1711.15	1770.7	2046.63
870	1458.42	1380.09	1544.08	1732.69	1618.4	1624.29	1919.32	2006.58	1546.06	1703.07	1694.26	1863.46	1956.77	1675.43	1845.89	1482.74	1640.88	1913.33	2206.11	2456.93	930.876	1020.59	1131	957.396	1052.33	904.448	1716.87	1672.59	2131.01
900	1897.37	1540.91	1576.26	1987.49	1709.27	1402.88	1942.05	2082.13	1636.32	1841.99	1596.73	1762.67	1631.24	1640.48	1430.74	1689.97	1775.68	1938.87	2111.65	2561.84	897.287	1009.13	1157.7	1015.74	1033.73	920.718	1739.98	1781.12	2132.81
930	1763.74	1499.68	1327.19	1798.12	1410.58	1419.01	1940.16	1935.51	1700.1	1726.79	1686.4	2018.5	1795.84	1845.1	1729.1	1668.71	1751.46	2062.26	2085.76	2111.71	884.334	912.003	1274.47	1071.47	1002.41	1025.96	1677.38	1821.35	2115.73
960	1640.37	1602.73	1523.23	1759.85	1678.52	1753.52	1714.36	2279.32	1828.55	1753.19	1712.85	2087.66	1966.05	1551.85	1611.67	1819.4	1601.13	2092.64	2020.1	2665.38	1034.97	1017.38	1226.12	990.836	925.458	1007.04	1750.62	1771.67	2127.66
990	1734.3	1474.98	1421.28	1897.19	1694.91	1533.68	1876.89	1876.92	1748.03	2036.11	2043.66	2192.2	1922.65	1902.18	1761.49	1470.75	1621.68	2184.31	2220.02	2322.29	1093.93	936.157	1211.95	974.884	1031.98	910.03	1722.21	1620.74	2135.09
1020	1871.8	1783.65	1513.11	2056.64	1663.03	1680.66	1990.55	2101.17	1903.32	2095.93	1802.77	2196.1	1884.19	1807.88	1463.27	1688.86	1603.78	1969.2	2053.41	2585.7	997.345	785.253	1325.03	1044.48	1021.53	1031.3	1707.68	1735.38	2092.22
1050	1551.68	1398.49	1217.12	1832.01	1668.99	1691.69	1729.98	1965.33	1842.24	1844.29	1509.13	1946.64	1726.43	1762.93	1706.88	1967.95	1837.37	1991.8	2082.41	2425.08	1008.49	911.533	1372.3	1069.34	974.831	941.487	1826.35	1639.38	2107.66
1080	1609.4	1484.31	1436	2065.34	1500.26	1575.38	1993.18	2036.19	1769.49	1984.08	2091.99	2197.21	2079.34	1881.63	1635.37	1863.23	1789.93	1857.78	2157.6	2601.71	990.008	821.93	1377.38	1067.81	1044.02	1035.91	1684.99	1779.08	2186.18
1110	1869.36	1457.93	1433.76	1931.08	1803.05	1562.41	2176.62	1996.3	1592.96	2042.77	2048.74	2047.67	2150.38	1791.34	1866.35	1859.56	1919.95	2027.95	2054.54	2434.79	873.933	913.301	1092.76	1058.59	993.985	1045.57	1753.82	1662.64	2163.76
1140	1944	1468.3	1541.83	1926.87	1562.24	1659.79	2261.73	1971.82	1615.26	2190.41	1764.19	1922.54	1801.81	1696.17	1725.82	1815.13	1853.72	2068.8	2321.52	2531.94	809.479	844.481	1363.39	987.281	1079.33	1029.57	1738.5	1753.87	2061.9
1170	1818.55	1543.37	1486.87	1653.41	1579.97	1605.87	2017.77	2315.52	1668.9	2175.89	1756.43	1932.67	1918.53	1953.67	1598.42	2019.59	1750.95	2000.81	2342.12	2415.95	1040.92	787.563	1339.89	1007.85	971.415	1038.71	1684.11	1658	2094.31
1200	1830.41	1581.44	1812.67	1934.55	1506.36	1499.87	1730.1	1878.78	2017.36	2120.93	1918.91	2031.13	2027.19	2081.74	1994.61	1966.43	2049.14	2148.35	2146.65	2580.87	871.6	922.7	1221.67	975.912	1031.94	1097.51	1766.27	1727.73	2147.07
1230	1704.01	1444.43	1627.87	2110.55	1530.48	1635.48	2051.28	1995.56	1931.59	2353.61	1801.49	2131.59	1997.4	1980.41	1782.27	2123.62	1924.4	1939.86	2067.68	2424.74	919.751	1067.83	1045.62	1033.87	1065.48	1006.46	1757.72	1892.67	2262.96
1260	1855.89	1389.18	1648.32	2301.85	1636.14	1667.26	1866.07	2274.56	1998.56	2545.16	1947.77	2024.52	2147.18	2298.9	2120.94	1917.12	2059.02	2131.15	2243.56	2534.21	1019.5	921.709	1287.57	1167.97	1058.22	952.218	1850.99	1732.81	2142.95
1290	1632.44	1513.28	1653.91	1670.84	1640.71	1566.16	1915.18	1934.03	1873.14	1941.8	1722.35	2187.59	2295.59	1651.16	1858.1	1865.54	2370.03	2450.76	1961.26	2728.66	1025.82	822.872	1306.72	1092.79	1215.96	1045.43	1766.4	1911.09	2380.9
1320	1919.24	1726.03	1678.62	1983.66	1708.46	1678.3	2098.49	1841.33	1935.99	2610.04	1775.63	2272.82	2158.43	2176.29	1916.21	1803.94	1941.21	2358.98	2618.98	2753.53	1140.43	1013.53	1406.01	1053.37	1194.1	1074.61	1817.24	1837.97	2219.45
1350	1872.16	1442.41	1759.06	2260.07	1580.37	1607.29	2047.92	2114.58	2025.77	2254.8	1700.1	2358.35	2444.74	2657.95	2044.48	2028.62	1584.74	2037.37	2182.95	2359.81	887.926	1202.93	1259.89	957.411	929.744	1014.93	1762.11	1900.38	2312.99
1380	1610.07	1372.46	1519.57	1968.78	1659.49	1251.19	2253.52	1688.68	2015.14	2420.48	1784.05	2223.98	2221.14	2007.33	2112.23	1997.58	1720.85	2150.22	2359.19	2711.88	1015.8	1115.7	1236.93	1054.21	991.994	989.778	1833.23	1880.8	2098.55
1410	1855.61	1297.91	1269.36	2151.24	1827.6	2017.64	2153.39	1893.29	2058.12	2143.29	2197.22	2136.59	2284.56	2058.24	2226.82	2050.12	2310.41	2539.23	2151.21	3153.88	961.591	1019.92	1215.38	1164.42	1091.63	1156.07	1892.44	1763.52	2189.96
1440	1623.19	1696.84	1847.45	2061.87	2069.22	1796.85	1932.23	2058.29	2242.8	2333.45	1792.59	2398.56	2085.5	1863.58	2245.19	2254.8	2348.03	2346.48	2496.8	2489.46	1216.92	1022.34	1257.22	1106.07	1175.32	1205.71	1981.13	1745.52	2137.68
1470	1844.79	1743.42	1593.64	2035.19	1938.37	1776.02	2019.9	2042.84	1744.19	2121.34	2447.06	2331.77	2482.62	2167.28	2141.21	1969.56	2228.48	2208.52	2215.56	2953.91	1483.43	966.277	1303.48	972.728	1164.09	1015.91	1962.22	1754.67	2270.34
1500	1636.48	1959.97	1435.9	2045.25	1770.3	1531.11	2128.39	2316.63	2015.15	2519.68	2067.23	2259.78	2452.19	2085.12	2139.95	2223.81	2142.79	2299.2	2482.35	2792.2	771.547	1340.92	1460.98	1031.47	1207.35	1055.13	1917.9	1802.55	2256.99
1530	1692.9	1723.06	1791.88	1964.64	1613.07	1828.47	2143.9	2203.19	2097.84	2255.63	2438.25	2494.58	2246.92	2473.26	2348.67	2102.86	2121.16	2368.85	2172.33	2878.03	739.296	1027.97	1092.74	1068.63	1133.83	1124.49	1788.64	1717.5	2401.18
1560	1974.17	1515.72	1543.42	2292.54	2124.28	1778.57	1986.83	2469	1904.75	2378.49	2367.96	2482.1	2250.31	2279.7	2139.98	2284.05	1996.64	2740.78	2441.38	2845.48	768.427	1110.46	1362.3	1046.96	1002.44	1073.43	1797.05	1759.73	2312.75
1590	2057.44	1472.34	1766.35	1917.45	1520.86	1689.31	2099.99	2354.37	2473.01	2153.05	2224.61	2870.14	2125.44	2769.53	2200.02	2189.81	2097.89	2241.26	2079.82	2795.36	754.19	1319.79	1272.4	1191.33	1133.88	1068.98	1846.57	2027.9	2280.48
1620	1519.39	1433.52	1525.18	1868.78	1778.42	1979.02	2165.64	1888.95	1843.16	2505.51	2192.43	2231.54	2476.15	2480.22	2025.03	2565.08	2552.84	2678.57	2665.34	3669.23	944.888	1277.87	1179.91	1139.21	1126.87	1085.16	1820.06	1866.67	2503.69
1650	2330.83	1982.13	1603.85	1996.58	1937.54	1750.95	2159.95	2577.57	2018.66	2270.82	1969.06	2645.22	2606.54	3035.6	2269.46	2174.97	2704.61	2696.09	2722.86	2596.89	1000.09	1229.04	1373.82	1090.68	1144.84	1224.64	1791.77	1955.84	2222.24
1680	1981.98	1643.76	1853.06	1657.03	1961.73	1929.1	2159.86	2484.73	2044.81	2527.25	2050.98	3161.78	2416.11	3027.18	2570.9	2265.78	2319.92	1835.88	2566.83	2885.08	1245.41	965.703	1582.66	1107.55	1197.58	1109.8	1996.98	1889.7	2256.47
1710	1911.41	1599.2	1545.42	2345.77	1686.27	1757.14	2274.63	2442.24	1790.89	2558.81	2666.53	2411.96	2063.17	2278.64	1966.13	2119.76	2414.81	2303.15	2141.4	2665.32	842.632	1066.34	1293.92	1144.7	1136.15	1107.12	1755.56	1908.37	2507.85
1740	2212.98	1831.29	1777.83	1919.56	1517.65	1679.59	2791.65	2545.32	1621.89	2517.85	2097.2	1930.94	2154.51	2188.03	2386.22	2357.91	2476.73	2450.47	3392.37	2812.59	1034.96	1033.12	1863.94	1067.98	1155.81	1004.42	1958.59	1846.41	2337.18
1770	2102.31	1700.49	1506.23	1883.32	1818.27	1636.85	1723.2	2120.09	2346.72	2383.97	1886.43	2084.61	2342.04	2140.82	2295.07	2459.38	2286.53	2535.24	2464.3	2863.22	1107.9	1469.57	1856.65	1126.53	1345.94	1188.42	1833.08	1829.88	2267.35
1800	1666.34	1581.34	1775.98	1918.1	1705.18	1979.33	2033.5	2484.88	2156.49	3045.59	2301.45	2234.98	2348.19	2585.84	2836.7	2165.71	2451.41	2337.69	2589.26	3355.52	1096.34	1193.47	1133.18	1114.14	1292.99	1164.57	1818.28	1866.3	2228.64
1830	1952.49	1507.84	1460.25	1767.06	1647.28	1585.35	2564.32	2494.8	2301.62	2504.66	2181.16	2226.85	2830.82	2684.51	2799.35	2371.79	2497.38	2409.09	2408.45	2920.14	1136.09	959.976	1553.87	1212.15	1119.85	1030.31	1870.91	1839.64	2285.93
1860	1904.38	1575.52	1890.31	1761.98	2152.66	1688.75	2551.72	2578.76	1954.69	2459.74	2565.59	2803.61	2301.87	2228.93	2373.16	3042.76	2901.44	2307.18	2780.21	3237.43	1281.89	1056.74	1950.2	1122.43	1264.17	1096.55	1963.78	1911.35	2134.81
1890	1588.33	1617.34	1359.63	1676.37	1887.77	1873.1	2946.05	2362.45	2073.76	2820.53	2284.64	2796.23	3366.16	2586.15	2895.95	2506.1	2546.44	3225.35	3075.8	2928.7	1206.58	1342.41	1377.51	1170.78	1287.97	1096.29	1990.44	1867.92	2250.01
1920	1978.73	1920.9	1287.43	2080.52	1666.98	1705.2	3183.8	1915.66	2758.52	2632.99	1984.04	2518.58	2188.68	3096.6	2780.64	2141.48	2380.36	2311.07	2984.83	2936.66	1069.09	1281.94	1494.05	1095.99	1050.95	1032.02	1835.19	1839.82	2285.41
1950	2073.67	1494.16	1569.38	2254.66	1785.77	1731.98	2589.48	2470.95	2070.7	3059.09	2213.15	2634.15	2646.17	2707.53	2688.26	2891.19	2968.3	2395.89	2610.41	3277.04	1214.68	1102.9	1568.63	1176.32	1178.04	1034.17	1905.83	1912.32	2200.23
1980	1458.19	1308.13	1739.29	2198.59	1504.15	1722.45	2309.28	3144.83	2406.68	2548.81	2623.81	2686.2	2979.13	2481.13	2852.91	2807.3	2561.13	2334.38	2592.62	3068.37	1141.57	1248.4	1669.67	991.286	1199.34	1160.82	1932.43	1869.23	2375.16
2010	1574.23	1586.67	1678.74	1911.77	1851.42	2062.58	2595.15	2083.95	2361.22	2562.48	2237.27	2836.43	2773.19	2376.73	2539.72	2284.98	2574.59	2540.73	2412.56	3140.61	863.73	1448.81	1677.87	1323.22	1021.97	1206.32	1904.08	1856.61	2230
2040	1929.3	2055.88	1454.82	2228.34	1685.57	1831.24	2085.46	2513.17	2150.77	2556.97	2766	3095.91	2094.26	2131.76	3428.95	2685.9	2654.33	2812.44	2859.99	3504.25	1214.55	1056.99	1629.9	1289.01	1277	1020.13	1802.18	1923.31	2298.74
2070	1522.16	1287.99	1536.36	2015.56	1734.31	1763.78	2414.45	2450.93	2499.5	1927.09	2401.98	2726.88	2327.49	2481.57	2476.83	2765.01	3564.42	2211.43	3290.88	3365.19	936.252	1324.63	1682.49	1099.07	1251.55	1103.19	1844.58	1746.53	2374.36
2100	2367.34	1522.02	1851.96	1846	1723.49	1727.93	2155.44	2523.91	2444.78	2540.19	2324.18	2357.86	1701.23	2534.39	2614.5	2792.01	3062.18	2863.43	3191.03	3586.07	1118.38	1224.24	1526.22	1137.32	1170.35	1087.93	1835.69	1756.75	2253.21
2130	2261.53	1495.12	1966.02	1795.56	1499.95	1795.71	2234.97	2243.73	2225.04	2652.99	2371.55	2422.97	2522.09	3240	2331.45	2938.91	3080.82	2518.67	3000.84	2943.38	1281.76	942.171	1872.02	1072.44	1154.83	1235.47	1880.6	1883.32	2584.44
2160	2110.23	1896.17	1628.4	1724.99	1422.86	1305.45	2630.59	2497.54	2551.35	2649.76	2308.94	2640.02	2402.54	2801.06	2531.49	2727.22	2696.43	2753.84	3163.58	2729.58	1221.35	1112.3	1367.54	1199.04	1224.53	1238.23	2014	1805.03	2382.03
2190	1451.14	1900.29	1767.91	1799.71	1605.63	1664.56	2312.45	2631.11	2400.24	2742.27	2158.78	2488.74	3433.95	2439.93	2695.27	3154.77	2919.71	2164.12	2866.08	2689.32	1209.58	962.222	1693.32	1069.17	1102.21	1144.62	1840.05	1923.68	2250.55
2220	2015.06	1811.86	1569.51	1891.86	1551.02	1512.68	2825.41	2283.63	2346.92	2777.53	2320.29	3233.99	3006.43	2998.21	3474.05	2878.13	3280.17	2859.93	2767.18	3268.7	1082.2	1415.59	1805.06	1041.57	1327.47	1192.63	1753.49	1853.31	2336.2
2250	1548.95	1729.49	1615.73	1944.74	1395.73	2033.83	3224.74	3104.64	2178.12	3087.7	2728.26	3466.86	2422.09	1801.16	3066.62	3259.1	2583.72	1889.69	2917.59	3369.81	914.831	1320.48	1400.12	1294.3	1166.46	1140.2	1761.79	1963.63	2471.12
2280	2136.3	1777.69	2063.4	1870.05	2384.9	1348.27	2786.39	2075.27	2555.35	3088.52	2431.64	2844.28	2444.14	3254.33	3150.14	3408.68	3349.37	2284.77	3010.09	2960.68	1255.59	1243.16	1200.63	1166.1	1234.43	1105.58	1885.49	1848.58	2246.09
2310	1677.1	1497.78	1717.24	2477.43	1693	1595.65	3279.42	2910.05	2730.96	2419.84	2135.11	2527.61	2589.97	3258.81	3423.2	3306.55	2879.12	3053.94	2828.99	3080.06	1040.78	1436.14	1449.59	1240.43	1345.01	1351.06	1820.2	1777.66	2259.53
2340	1964.06	1647.46	1460.81	2147.66	1750.31	1859.83	2600.72	3151.89	2613.63	3203.08	2509.01	2829.02	2882.64	2126.32	2990.59	3000.59	3350.09	2385.13	2444.04	2520.44	2089.83	1083.31	1563.39	1246.81	1354.78	1225.82	2046.74	1889.22	2305.93
2370	2035.6	1372.79	1541.18	2368.88	1814.15	2424.26	2546.82	2323.28	2624.91	2529.35	2368.4	2686.78	2568.17	3024.31	2946.31	3069.19	2244.17	3349.3	2132.93	3836.82	1803.27	1282.58	1443.27	1138.84	1375.5	1253.12	1828.79	1962.54	2305.31
2400	1629.28	1386.76	1520.59	1893.48	1907.34	1838.61	3498.61	2233.8	2735.39	2353.29	1995.04	2800.45	2171.26	3356.86	3369.08	3212.81	3252.98	2713.88	3316.26	3194.76	1131.46	1273.94	1355.81	1190.47	1242.7	1267.38	1845.45	1761.86	2164.62
2430	2339.1	1495.21	1523.48	2124.76	1938.08	1889.95	2325.18	2452.85	2905.99	2470.61	2205.41	3297.79	2845.56	2458.09	4435.3	3321.49	3336.79	3287.24	2610.55	2851.12	1201.15	1053.89	2082.01	1178.09	1166.28	1287.19	1937.59	2107.39	2356.03
2460	1666.23	1398.59	1414.61	1534.42	2021.45	2031.93	3247.51	2755.05	2658.97	3236.82	1991.1	3175.09	3280.32	2612.64	3338.72	3202.99	3797.95	2413.51	2872.16	2974.4	1255.66	1085.35	1580.41	1226.4	1176.67	1150.52	2039.31	1930.68	2318.64
2490	2172.31	1827.87	2179.53	2154.11	2013.46	1466.52	2342.53	2008.25	2268.65	3259.62	2806.42	3419.27	3070.24	2640.84	3773.82	3899.51	3301.55	2122.95	2958.69	2884.53	1684.22	1675.5	1531.85	1125.64	1242.19	1178.5	1992.69	2002.66	1935.16
2520	1587.25	1414.15	1406.83	2307.03	1594.32	1621.7	2343.51	3121.55	2367.05	2555.43	2091.75	3100.16	2579.92	2173.47	3185.09	2949.31	3397.99	2339.93	2844.68	2684.99	1005.73	993.683	1683.91	1249.39	1335.51	1214.45	1872.19	1926.32	2456.35
2550	2174.39	2453.17	1898.88	2356.76	1804.85	1430.94	2397.7	3201.18	2757.69	2979.28	2872.74	3107.15	2293.67	2188.04	3304.31	3600.69	3428.61	2069.66	2821.93	3301.85	848.429	1784.16	1835.92	1163.93	1245.81	1398.53	1814.88	1683.15	2171.67
2580	1414.37	1499.93	1632.93	1837.82	1799.62	1984.46	1912.88	2357.16	2538.11	2898.15	2584.69	2557.51	2431.05	2788.14	3481.51	3386.22	3114.06	2707.44	2169.06	2757.36	1320.96	1346.26	1656.75	1272.34	1205.19	1247.6	1833.41	1859.55	1924.9
2610	1634.67	1700.72	2037.05	1955.44	1530.46	1848.86	2310.49	3212.8	3157.02	2941.89	2637.8	2852.6	2214.43	2355.75	3906.27	3845.66	3420.05	2615.07	3055.27	3613.15	1767.35	1734.46	1606.72	1207.74	1323.6	1180.24	1706.61	1748.1	2374.49
2640	2367.33	1418.7	1536.67	1737.22	1987.73	1945.95	2966.52	3384.05	2774.08	2940.84	2989.66	3049.18	3420.84	3182.36	4385.53	2320.62	2753.96	2841.8	2484.53	3421.4	1533.35	1116.44	2284.58	1340.36	1327.31	1048.87	1872.23	2009.95	2339.34
2670	1800.95	1596.05	1611.74	1966.75	1310.46	1563.77	2129.33	2927.64	2611.58	2709.49	2991.73	3112.09	3156.07	3163.85	4204.41	4229.59	2841.24	3581.74	2871.43	3087.07	1429.51	1546.86	1570.41	1171.9	1294.18	1126.47	1859.86	2025.45	2288.03
2700	1721.68	1722.35	1588.37	2104.92	1649.75	1795.09	1409.73	2622.76	2068.45	2463.52	2723.54	3093.99	2630.98	2284.67	2752.98	2709.3	3619.88	2404.57	2091.26	3021.76	1732.09	1336.41	1431.12	1200.75	1280.24	1442.23	2045.95	2107.47	2176.89
2730	1530.8	2078.03	1576.92	1830.27	1515.15	1593.71	3027.9	1987.45	2431.8	3127.39	1702.81	3016.75	2623.94	2779.77	4176.78	3376.11	4155.81	3046.77	2831.21	3592.94	1384.12	1412.65	1145.76	1125.94	1340.08	1247.76	1924.73	1921.05	2090.93
2760	1567.93	1705.07	1834.79	1850.38	1483.44	1770.37	2404.5	2196.32	2864.08	2811.45	2244.39	3315.11	2606.03	2233.73	3478.79	3819.3	4004.4	2578.3	2235.68	3169.62	1026.52	1595.7	1006.33	1169.78	1142.13	1100.05	1917.25	1843.88	2161.74
2790	1086.97	1653.55	1399.22	2453.74	1952.08	1478.13	2179.22	2532.7	2425.45	3766.99	3281.77	2369.59	3235.55	3021.42	3289.19	4275.33	3564.62	2663.74	2674.5	3458.03	1377.13	872.839	1527.14	1228.85	1427.79	1109.05	2019.12	1931.71	2301.91
2820	1332.01	1320.07	1667.49	1749.77	1351.22	1572.5	2824.9	2133	2776.48	2902.68	2328.41	3048.09	4796.93	2578.36	4271.98	4292.02	4244.62	2299.54	4135.83	2867.5	1368.77	878.05	2226.69	1238.56	1276.86	1236.45	1980.69	1871.12	2380.05
2850	1415.65	1823.7	1636.72	1786.77	1485.67	1537.67	2737.3	3162.73	2617.74	3020.09	2880.06	3416.02	2742.1	2717.97	3643.99	3792.37	3187.58	2730.14	2832.77	2574.08	1446.83	1311.83	1904.67	1395.72	1034.5	1324.46	2026.48	1882.34	2348.17
2880	1401.27	1345.14	1474.37	2467.24	1652.7	1929.98	2754.9	3057.41	3326.67	2481.91	1918.59	2983.79	2513.32	2452.37	3032.06	3635.56	3797.59	2621.04	2687.72	2984.8	1112.53	1616.17	1874.44	1265.87	1516.52	1305.69	2105.3	1655.3	2523.24
2910	2102.1	2199.16	1219.24	1714.14	1579.15	2129.71	2398.78	2467.79	3160.4	3499.28	2799.18	3061.15	2190.87	2503.11	3907.01	3960.18	3504.68	2405.16	2209.37	3375.52	990.812	2162.64	1642.98	1164.57	1516	1164.9	1977.66	1962.33	2123.33
2940	2296.77	1759.95	1714.2	2101.4	1634.65	1744.89	3178.65	2563.66	2835.27	2739.49	2590.24	2846.12	3409.6	2971.63	4189.04	3604.61	4210.51	2028.35	2143.05	4067.3	1507.38	1759.15	1933.63	1263.54	1352.62	1406.72	1893.21	1942.72	2369.99
2970	1672.83	1964.62	1517.28	2171.61	1720.58	2193.25	1692	3274.82	2123.61	2919.73	2217.48	2797.79	2487.85	3100.41	4519.6	4218.69	3420.16	2965.46	2279.47	2615.8	1374.05	1288.71	1937.95	1292.86	1279.82	1160.12	2051.44	2109.24	2328.36
3000	2217.92	784.279	1511.7	1920.25	2033.37	1791.27	3033.59	2224.94	3262.45	2734.66	2819.63	2924.15	2649.28	2689.4	4351.72	2658.46	4131.7	2793.54	2722.28	2818.15	944.04	2084.05	1710.75	1292.38	1598.15	1316.86	1864.54	1924.07	2502.17
3030	2293.01	1628.62	1513.78	2131.91	1823.12	1533.1	2901.53	2578.71	3118.3	2677.36	2130.13	3723.28	2753.66	2597.3	3586.67	3519.95	4034.63	2044.41	3544.98	3239.74	2040.08	1277.03	2118.42	1353.91	1173.23	1275.43	1864.18	1979.07	2294.85
3060	1923.31	1452.24	1419.68	1958.68	1616.27	1478.02	2781.7	1769.04	2377.84	3334.24	2331.84	3327.81	2933.28	2210.22	2727.66	3555.76	4262.02	2631.72	2309.85	3115.7	1083.44	1024.22	1820.58	1340.28	1383.69	1373.55	2054.48	2118.12	2276.28
3090	2368.9	974.038	1161.85	2152.1	1671.65	2475.36	2592.26	2852.19	3338.2	3161.64	2531.23	2927.7	2456.93	2863.31	4115.94	2138.29	3361.17	2002.11	2744.4	2279.17	1295.41	1265.05	1617.52	1138.82	1414.28	1364.62	1942.88	2013.67	2462.32
3120	1632.76	1831.12	1479.17	1983.64	1711.99	1929.47	2018.2	3096.16	3167.21	2521.66	3085.92	2645.38	2640.31	2483.72	4294.42	4729.24	3444.48	2219.17	2450.26	2165.54	1079.08	795.174	1677.64	1254.81	1238.89	1152.18	1592.24	1945.79	2237.01
3150	1661.87	1337.61	1229.64	1798.7	1047.02	1874.3	2550.36	1915.73	3172.12	3620.69	1974.14	2957.72	2926.36	3186.31	3801.11	3210.28	4142.32	2307.44	3109.16	2390.11	1619.27	799.318	2231.72	1464.19	1244.9	1372.15	2019.67	1926.54	2067.18
3180	1583.4	1674.62	1506.42	2248.94	1581.22	1377.78	2207.31	2186.75	3560.68	3173.22	3637.62	2988.62	2665.81	2889.67	3112.14	4091.95	4169.56	3196.53	2999.3	2061.68	1895.53	1077.3	2462.89	1434.48	1511.48	1257.35	2034.69	1807.02	2303.78
3210	2214.94	1682.28	1350.83	1559.72	2063.47	2057.35	2520.8	2138.47	3144.02	2418.22	2240.49	2617.56	3146.53	4046.08	3161.24	3808.89	3002.11	2612.8	2134.26	3739.1	1733.72	1962.12	2356.79	1293.79	1311.25	1314.32	2297.97	1790.58	2482.52
3240	2153.62	1699.44	1700.02	1871.17	2015.47	2083.16	2217.73	2725.48	2550.89	3447.21	1507.82	2682.67	2959.44	2544.2	4455.42	4464.36	3891.51	2572.68	2342.31	2750.18	1268.68	573.053	2341.99	1398.8	1421.75	1344.21	1946.72	1939.92	2406.45
3270	2019.68	1506.73	1569.55	1985.74	1653.55	1816.39	1374.41	1954.74	3224.63	2565.26	3339.77	3433.02	2617.21	3022.43	3750.8	3066.15	3540.73	3309.18	2721.45	2877.41	1344.87	1181.42	2282.51	1123.57	1513.73	1216.73	1870.44	1781.1	2566.59
3300	2061.33	1099.19	1798.41	2167.34	1532.63	1694.22	3179.41	3667.68	2675.62	2769.11	2490.19	2791.17	4047.91	3635.72	3510.32	3681.59	4961.29	2769.64	2576.53	2616.43	2025.41	1346.67	1903.16	1441.93	1381.4	1442.16	1983.39	1879.4	2582.45
3330	1542.18	1954.99	1568.59	2196.34	1745.88	1656.4	2872.63	2610.81	2272.57	2611.09	3227.24	3131.44	2819.27	2917.28	3963.66	4729.9	3257.89	2331.7	2407.94	2908.16	1459.2	1599.56	2201.04	1327.23	1420.97	1388.3	1849.36	1785.27	2045.58
3360	1912.58	1964.27	2139.99	2059.07	1733.1	1798.95	2646.67	3387.38	2627.75	2626.47	2356.19	2332.57	1813.11	2399.92	4516.19	4351.42	4106.19	2139.16	2491.11	2646.26	1595.92	2166.33	1408.28	1267.82	1338.43	1411.07	1965.78	1819.95	2284.13
3390	1853.78	2041.37	1732.16	1670.96	1862.28	1679.73	2162.81	2811.78	2927.24	2243.06	2343.99	2915.66	2874.56	2964.22	3734.55	3223.73	3417.09	2133.2	2050.52	3527.31	1495.88	1136.73	1917.1	1185.68	1718.11	1375.37	1886.2	1952.33	2315.64
3420	1981.46	2414.1	1553.03	1696.44	1475.76	1754.62	2428.57	2894.72	2883.41	2499.72	2441.82	3728.78	3328.6	2708.34	4628.08	3031.98	3557.16	2809.11	2282.84	3799.85	975.977	1749.43	1823.03	1091.93	1480.85	1448.6	1717.38	1750.9	2414.51
3450	1277.46	1553.08	2519.12	2131.91	2014.26	1239.26	2531.83	3251.04	2211.62	3112.4	3035.37	3652.44	2920.33	3227.4	5727.73	3792.81	4232.89	2445.67	3215.29	2212.22	1356.17	1050.87	1345.98	1335.19	1581.81	1222.41	1889.57	1832.05	2371.31
3480	1657.18	1534.41	2204.59	2681.19	1879.72	1938.23	2229.11	2898.78	2757.36	2896.24	2673.64	3275.24	3010.18	2756.03	3978.42	4011.95	3390.49	2065.99	2737.55	3106.79	1546.34	1006.01	1510.1	1342.46	1425.36	1141.57	1910.39	2002.65	2209.46
3510	1862.33	1203.14	1850.57	2298.28	1327.6	1822.02	2615.63	2075.51	2842.05	3829.91	3143.28	3318.21	2558.33	2985.4	4248.43	3768.81	3857.24	2212.97	2144.32	2450.61	1544.83	1340.8	2365.55	1455.16	1495.49	1461.82	1962.47	1807.97	2210.47
3540	1473.79	1437.98	1467.38	2033.44	1848.2	1774.29	2938.76	1704.04	3072.95	3196.98	2344.82	2570.68	3719.47	2700.88	3736.42	3744.21	5347.46	2389.33	2246.97	4068.73	1384.83	1674.77	1173.13	1263.57	1393.82	1360.14	2005.65	2153.23	2106.33
3570	1726.76	1621.69	842.163	2091.71	1789.9	1434.78	2798.62	2468.06	3381.68	2604.05	2752.15	3293.02	3598.28	2493.46	3673.51	4086.83	3988.53	2495.14	3415.09	2670.3	1689.87	1419	2095.48	1355.86	1335	1368.82	1902.07	1975.29	2405.38

## Sheet: Fig 4a
	SH2(Grb2) - PM
log [Gefitinib] (M)	Gefitinib			Gefitinib + hEGF
-11.585	1888.76	2647.89	2614.62	3721.23	4186.83	5282.04
-11.3979	1812.84	3333.45	2562.55	3335.07	5328.41	5699.07
-10.9208	1869.07	2393.52	2672.55	3871.5	4168.41	5578.96
-10.6198	1804.92	2502.27	2451.71	3643.34	4142.47	5628.22
-10.284	2023.73	2570.73	2353.29	4381.85	4496.03	4869.22
-9.93555	1809.06	2917.35	2196.6	3898.48	4773.14	4807.8
-9.61262	1912.02	2506.69	2339.82	3812.19	4262.08	4921.49
-9.28737	1769.42	2536.9	2437.22	3560.59	4467.92	5326.25
-8.95083	2102.41	2872.59	2386.41	3526.46	4484.07	4611.6
-8.63461	1879.57	2426.25	2494.82	2964.85	3833.59	4302.68
-8.30474	2249.56	2293.38	2356.24	3164.58	3603.14	3547.74
-8.09691	2018.34	2499.93	2704.12	2764.48	3608.07	3976.44
-7.61979	1610.31	2427.42	2613.1	1940.35	3004.83	3437.77
-7.25181	2096.64	2624.64	2519.99	2412.23	3155.45	3247.14
-6.86647	1681.02	2528.18	2256.2	2191.77	3297.67	2705.42
-6.48947	1929.43	2367.67	2224.65	2321.57	2930.45	2608.18
-6.09694	1635.03	2440.28	1995.55	1936.83	3073.2	2285.24
-5.73526	1661.09	2457.26	1906.24	2024.96	2938.14	2494.59
-5.35674	1870.34	2724.62	1810.64	2123.57	3296.74	2299.99
-4.97679	2028.92	2612.61	2007.31	2183.78	3055.29	2507.23
-4.59969	1817.7	2488.87	1890.94	2202.43	3127.42	2613.58
-4.22215	1817.91	2242.06	1442.84	2143.13	2900.63	1547.7
	SH2(PLCG1) - PM
log [Gefitinib] (M)	Gefitinib				Gefitinib + hEGF
-11.585	2547.24	3499.55	3148.97	2588	3889.24	4676.19	4595.84	5243.08
-11.3979	2329.87	4000.05	3166.8	2570.61	3704.31	6426.78	4592.95	4865.3
-10.9208	2367.22	4131.39	3348.33	2735.98	3602.82	6053.96	4652.87	5590.1
-10.6198	2622.34	4157.21	3120.97	2807.03	4066.87	4933.26	4625.07	5083.03
-10.284	2310.55	3798.2	2862.85	2644.21	4145.39	4540.73	4332.2	5539.99
-9.93555	2192.42	3764.63	3097.57	2434.1	3553.49	4466.15	4353.87	4919.95
-9.61262	2150.29	3872.37	3437.84	2106.63	3306.03	3669.18	4668.3	4967.94
-9.28737	1790.17	3959.06	3228.82	2204.57	2930.8	4756.01	4490	4732.51
-8.95083	2235.69	2999.51	3320.47	2526.74	3513.1	4188.32	4512.42	4944.13
-8.63461	2536.91	3714.27	3291.22	2385.18	3615	4358.57	4389.08	4499.01
-8.30474	2751.18	3874.14	3609.87	2331.07	3547.84	4746.44	4729.69	4069.09
-8.09691	2357.95	3911.14	3052.74	2521.43	3287.15	4002.23	3843.77	3956.73
-7.61979	2713.19	3822.55	3021.78	2518.72	3372.2	3554.36	3637.85	3331.67
-7.25181	2337.31	3818.71	3218.57	2472.14	2685.35	3516.57	3817.35	3296.14
-6.86647	2382.41	3375.7	3072.22	2538.84	2696.77	4194.98	3543.73	2827.38
-6.48947	2516.67	3263.6	3172.1	1926.61	2860.46	3515.91	3636.23	2558.57
-6.09694	2459.15	3437.56	3143.11	2374.6	2882.4	3643.16	3643.11	2841.41
-5.73526	2264.48	3520.1	3242.28	2363.97	2628.08	2833.45	3668.55	2900.32
-5.35674	2318.78	3859.59	3346.38	2072.12	2527.46	3510.47	3823.04	2383.6
-4.97679	2353.11	3076.12	3137.89	2022.77	2466.89	3358.2	3694.53	2610.49
-4.59969	2506.68	3774.36	3382.98	2271.44	2789.75	4183.05	3932.06	2585.02
-4.22215	2364.65	4134.8	3374.27	1786.7	2266.94	3562.68	3920.79	2089.52
	SH2(SHIP1) - PM
log [Gefitinib] (M)	Gefitinib				Gefitinib + hEGF
-11.585	3115.62	3247.75	3246.49	2872.08	5105.76	5371.39	5020.34
-11.3979	2380.96	2309.43	3276.81	3121.93	4140.19	5063.56	4597.35
-10.9208	2888.91	3145.59	3209.1	2943.2	4453.56	5883.39	4831.56
-10.6198	2563.61	3247.61	3297.8	2968.04	4576.68	4348.03	4757.91
-10.284	2833.3	3378.06	3232.6	2768.19	4505.34	4880.63	4788.44
-9.93555	2636.2	2777.63	3378.99	2673.57	4566.05	4728.16	4907.35
-9.61262	2660.85	3443.9	3327.31	2777.31	4847.86	4064.69	4764.9
-9.28737	2631.27	2688.33	3346.45	2662.74	4497.99	5767.86	4991.23
-8.95083	2582	3121.37	3222.45	2942.36	4365.86	6175.95	4600.9
-8.63461	2938.47	3268.51	3503.97	2590.84	4237.12	5051.29	4889.48
-8.30474	3126.38	3926.8	3841.16	3281.66	4559.82	4540.57	4818.16
-8.09691	2790.32	3789.79	3580.06	3235.83	3699.24	4834.25	4449.21
-7.61979	2731.61	3414.8	3332.82	2745.88	3572.32	4765.82	3975.42
-7.25181	2780.84	3652.82	3420.41	2414.12	3117.55	3713.46	3912.66
-6.86647	2664.65	3734.31	3423.11	2470.66	2963.41	3243.04	3618.16
-6.48947	2806.54	2625.74	3593.93	2167.45	2600.74	3351.03	3544.15
-6.09694	2809.74	3486.67	3422.01	2094.2	2783.14	3131.62	3616.76
-5.73526	2833.22	3871.48	3361.52	2543.07	2699.94	2973.26	3388.83
-5.35674	2766.45	2913.68	3317.04	2465.5	2793.68	4064.69	3297.51
-4.97679	3103.42	3491.54	3377.28	2390.66	2716.86	3119.7	3657.64
-4.59969	3187.97	3436.55	3776.08	2472.58	2944.19	3896.16	3736.14
-4.22215	2835.15	3791.71	3841.41	2500.2	3056.73	3405.11	4022.83

## Sheet: Fig 4b
	SH2(Grb2) - PM
Time (s)	No stim. - No inh.									hEGF + Gefitinib
0	2089.54	2617.24	2171.74	3242.57	2191.88	2224.67	2570.6	2909.78	2968.91	3677.42	4014.86	3647.63	3654.23	4181.92	4098.55	3563.64	4120.66	4021.22
30	2180.71	2649.25	2294.97	3192.91	2359.82	2331.24	2663.66	2967.8	3044.7	3796.96	4210.66	4168.68	4016.64	4607.26	4474.24	3682.28	4293.13	4208.72
60	2284.11	2687.1	2373.52	3280.07	2387.43	2297.77	2753.89	3037.55	3091.92	4056.06	4466.82	4143.5	4195.51	4673.16	4736.41	3792.09	4371.98	4322.97
90	2282.42	2753.81	2384.88	3321.18	2476.83	2425.68	2815.97	3020.36	3117.38	4248.99	4475.03	4293.27	4243.38	4736	4822.86	3936.5	4437.75	4338.01
120	2358.96	2910.93	2450.41	3287.37	2490.38	2439.23	2845.54	3190.39	3232.65	4340.77	4720.59	4248.35	4220.33	4809.72	4928.04	3926.32	4491.41	4482.65
150	2492.83	2903.95	2579.02	3293.61	2529.84	2394.11	2865.72	3115.61	3183.14	4370.48	4800.64	4343.67	4378.66	4763.59	5037.79	3966.59	4544	4403.66
180	2538.03	3040.74	2469.58	3377.74	2585.63	2526.02	2930.62	3171.06	3255.31	4558.13	4579.14	4539.27	4389.33	4681.27	4887.17	4011.2	4604.77	4549.45
210	2533.26	3077.32	2538.81	3386.24	2621.42	2580.93	2996.3	3180.7	3308.51	4404.05	4840.62	4528.15	4486.65	4697.22	5042.29	4074.38	4566.72	4504.86
240	2568.32	2973.89	2606.46	3371.62	2609.6	2630.79	2889.97	3312.75	3293.32	4458.32	4895.81	4582.26	4323.88	4771.01	4951.97	4109.92	4615.77	4641.86
270	2669.35	3038.99	2601.66	3380.65	2593.59	2596.74	3042.26	3281.92	3218.99	4598.3	4781.03	4693.64	4456.85	4993.08	4949.11	4117.22	4635.68	4686.55
300	2588.34	3070.45	2737.66	3375.08	2681.19	2560.24	3077.48	3328.82	3273.36	4478.58	4827.09	4731.18	4422.77	4845.23	5102.61	4165.03	4734.76	4619.09
330	2662.45	3089.34	2657.47	3355.94	2685.82	2586.65	2979.34	3305.31	3381.6	4612.57	4904.24	4706.54	4526.08	4880.82	5046.39	4127.88	4755.47	4599.36
360	2666.26	3246.97	2762.9	3400.93	2720.94	2697.89	3042.97	3345.81	3287.02	4597.55	4898.75	4694.29	4591.39	4915.21	5047	4235.81	4745.17	4582.51
390	2725.79	3121.97	2597.33	3416.03	2672.34	2712.6	3040.82	3400.25	3355.32	4644.38	5146.58	4829.83	4613.34	4784.97	5129.98	4181.34	4755.46	4683.53
420	2641.44	3196.32	2688.22	3400.03	2804.81	2704.16	3001.31	3389.9	3368.31	4839.23	5170.82	4840.47	4632.58	4911.69	5122.27	4284.06	4796.79	4824.46
450	2950.82	3086.9	2728.72	3408.2	2777.46	2666.43	3043.22	3345.26	3347.3	4809.72	5217.47	4851.04	4487.24	5009.48	5137.96	4345.64	4755.81	4664.3
480	2790.5	3318.81	2751.84	3433.32	2787.45	2573.9	3150.27	3451.29	3505.66	4788.77	5193.28	4656.66	4694.57	4961.44	5225.99	4309.95	4825.88	4737.97
510	2799.39	3221.47	2783.6	3404.2	2749.73	2758.44	3141.28	3581.37	3461.55	5029.59	5080.08	4903.82	4714.49	4959.77	5196.96	4234.14	4781.98	4644.44
540	2832.33	3315.86	2860.15	3343.08	2775.56	2640.01	3243.49	3362.49	3495.63	4774.49	5175.99	4777.4	4603.34	4821.33	5050.3	4227.11	4769.91	4819.97
570	2884.12	3284.66	2941.78	3382.05	2944.15	2764.05	3269.87	3529.98	3478.96	4853.23	5418.24	4835.08	4776.88	4961.53	5219.37	4376.03	4805.15	4821.27
600	2989.71	3164.5	2699.44	3410.55	2916.33	2776.13	3172.78	3521.77	3546.68	4869.95	5295.98	5101.89	4712.42	4975.68	5112.93	4333.07	4828.45	4806.84
630	2819.47	3216.54	3007.34	3361.59	2785.31	2841.48	3181.15	3399.73	3507.07	4765.95	5368.37	4937.32	4774.91	4899.85	5142.77	4346.28	4741.82	4799.36
660	2906.63	3298.99	2765.72	3420.98	2899.31	2835.86	3222.44	3481.17	3495.06	4875.41	5124.62	4987.02	4800.97	5006.36	5015.71	4429.37	4938.75	4747.47
690	2960.76	3305.42	2893.68	3428.34	2843.41	2681.8	3148.16	3475.38	3544.24	5060.73	5248	5026.3	4580.84	4837.03	5272.68	4501.81	4746.53	4894.01
720	3064.34	3326.45	2757.2	3253.33	2884.32	2887.04	3323.39	3599.99	3484.24	4961.27	5007.16	5107.14	4679.17	5044.78	5114.33	4482.4	4837.45	4770.74
750	3027.46	3232.61	2884.28	3342.17	2990.62	2870.55	3328.92	3540.47	3608.66	4861.26	5324.07	4990.31	4830.68	5013.27	5254.36	4284.1	4843.66	4648.15
780	2866.36	3218.48	2915.38	3471.04	3010.14	2738.55	3358.98	3408.91	3517.88	5121.49	5097.69	4871.43	4648.46	4878.33	5433.86	4432.75	5016.56	4849.99
810	2968.02	3518.47	2921.36	3246.03	2923.33	2812.37	3238.25	3522.27	3493.21	5028.04	5057.13	5102.85	4613.38	4978.91	5064.68	4361.67	5044.31	4842.95
840	2920.81	3292.32	3298.95	3257.16	2976.82	2814.06	3402.18	3700.52	3726.91	5024.37	5305.64	5310.26	4752.39	4990.29	5117.4	4398.91	4793.88	4913.09
870	3090.36	3448.36	2907.32	3357.61	3072.89	2730.33	3293.31	3536.09	3730.52	4819.89	5529.84	5060.71	4745.89	5274.06	5275.1	4367.05	4893.64	4777.84
900	3122.31	3402.93	3086.4	3375.34	2990.58	2830.3	3492.44	3629.06	3512.82	4921.25	5074.32	5054.27	4806.9	5050.49	5250.85	4356.31	4886.6	4916.38
930	2960.33	3304.85	2990.81	3257.99	2924.12	2747.55	3430.19	3690.93	3734.91	4963.43	5551.32	5059.38	4677.75	5091.3	5079.19	4286.29	4911.4	4890.67
960	2897.92	3214.05	2996.5	3175.04	2905.47	2807.81	3271.48	3780.32	3810.9	5123.88	5453.54	5351.71	4692.98	4997.5	5084.89	4466	4899.89	4827.72
990	3170.14	3051.54	2987.23	3388.97	2912.88	2920.01	3550.33	3602.24	3684.71	5029.88	5460.23	5065.29	4698.49	5300.83	5204.14	4573.52	5042.64	4655.12
1020	3142.57	3421.12	2850.32	3421.01	3089.77	3068.83	3267.29	3653.2	3693.91	5179.56	5664.25	5210.17	4668.46	5106.32	5200.28	4277.77	4979.74	4819.8
1050	3080.96	3106.6	3181.03	3225.96	3022.1	2952.17	3291.83	3717.67	3798.62	4925.93	5405.84	5163.66	4607.62	4926.85	5284.06	4682.59	5068.3	4984.07
1080	3101.95	3211.64	3049.81	3388.42	2810.09	2750.04	3634.4	3539.06	3822.39	5075.25	5447.72	4998.58	4997.81	4973.38	5514.97	4504.44	4845.54	4674.01
1110	3181.14	3262.14	3248.4	3246.18	3007.22	2923.99	3487.65	3542.76	3679.02	4919.25	5250.62	5349.75	4819.74	5222.53	5350.36	4427.05	4802.7	4833.6
1140	3059.5	3356.25	3012.42	3482.89	3060.16	2936.36	3653.08	3663.68	3955.59	5084.4	5315.02	4994.83	4644.05	5351.16	5379.63	4641.46	5115.83	4930.95
1170	3138.96	3487.93	2918.32	3358.89	3202.61	3108.38	3591.9	3929.52	3924.51	5329.27	5351.42	5010.57	4677.73	5246	5203.78	4567.6	4722.23	4696.41
1200	3226.86	3464.72	3082.56	3422.45	3155.44	2872.08	3405.76	3791.56	3647.26	5266.15	5247.16	5047.22	4799.39	5152.57	4924.19	4645.82	5044.85	4698.54
1230	3146.7	3271.11	3329.89	3279.26	3000.63	2902.91	3363.24	3640.45	3774.23	5135.07	5637.47	4766.5	4572.9	5260.5	5198.49	4467.33	5071.19	4852.4
1260	3328.33	3247.39	3197.35	3276.58	3023.87	2990.17	3614.2	3784.68	3884.03	4853.33	5169.06	4762.31	5033.82	5265.69	5172.47	4358.6	4870	4767.6
1290	3195.56	3129.2	3102.35	3331.3	3370.51	2982.8	3391.5	3642.35	3663.8	4671.26	5240.4	5261.51	4715.4	5095.72	4840.14	4495.32	4753.26	4692.52
1320	3258	3513.91	2956.67	3459.46	2861.55	2904.58	3561.38	3773.78	3677.14	5169.85	5196.98	5247.44	4783.17	5092.6	5097.71	4468.49	4824.61	5033.9
1350	3301.21	3298.21	3118.06	3299.02	3027.22	2936.09	3775.77	3530.94	3786.39	5023.18	5227.63	5151.94	4760.66	5328.01	5426.43	4336.71	4936.04	4899.26
1380	3123.77	3581.34	3274.08	3137.98	3143.93	2953.34	3559.05	3932.34	3791.46	4793.28	5195.75	4915.14	5031.38	5002.82	5060.28	4357.58	4827.43	4728.77
1410	3084.67	3570.4	3228.41	3485.27	3030.66	3101.77	3746.66	3621.13	3566.82	5327.89	5218.12	5264.65	4819.56	5360.65	5093.09	4211.5	4866.74	4500.12
1440	3073.05	3325.11	3135.26	3363.03	3080.53	3120.63	3535.13	3625.2	3723.66	5378.16	5428.34	4812.55	4719.26	4943.24	4896.78	4445.35	4794.31	4626.17
1470	3072.5	3335.19	3445.72	3335.68	2913.24	3096.27	3639.04	3767.53	3677.2	5281	5262.68	5085.94	4791.41	5447.46	5094.71	4382.33	5026.76	5024.44
1500	3310.13	3595.01	3333.66	3349.85	3138.38	3186.99	3754.16	3918.63	3641.56	5254.37	5023.61	5435.8	4495.44	5089.26	5056.58	4655.18	4794.04	4825.94
1530	3184.28	3305.42	3055.57	3257.06	3205	2888.05	3449.8	3756.01	3863.84	5365.5	5315.2	4730.51	4796.54	5312.6	4693.32	4169.21	5042.3	4683.43
1560	3361.28	3906.63	2976.04	3362.43	2966.78	3043.64	3707.2	3643.72	3660.37	4935.96	5295.69	4852.18	4979.92	5011.5	5422.56	4536.24	4801.28	5035.32
1590	3269.86	3931.51	2986.81	3235.05	3007.58	3049.86	3666.42	3863.34	3749.87	5200.34	5201.51	5072.34	4733.9	4916.68	4990.9	4310.74	4773.89	4485.03
1620	3446.82	3555.06	3345.21	3111.55	3184.18	3159.23	3471.84	3753.98	3601.9	5100.97	5411.68	5039.03	4599.17	4977.71	5017.35	4412.53	4876.66	4567.27
1650	3490.07	3207.99	3176.47	3293.75	3176.97	2974.34	3426.73	3959.46	3507.46	5152.47	5465.72	5081.78	5034.28	5110.41	4808.93	4328.58	4501.15	4972.28
1680	3278.51	2922.72	3575.53	3284.79	2899.71	3254.72	3944.59	3827.77	3768.85	4589.87	5397.66	4916.09	4728.15	5052.17	5169.48	4797.98	4802.77	4920.74
1710	3266.1	3093.72	2980.36	3235.37	3153.79	2975.45	3960.65	3732.18	3828.12	4996.51	4635.68	5140.93	4537.57	5230.33	5046.16	4787.89	4747.31	4813.13
1740	3830.7	3179.86	3183.11	3128.39	3271.97	3094.75	3808.62	3921.74	3462.85	5367.11	5253.63	4765.07	4589.96	5082.29	4814.99	4538.73	4851.1	5000.83
1770	3519.44	3631.27	3172.02	3357.94	2912.22	2900.32	3847.69	3847.35	3973.7	5095.26	4985.51	4898.09	4829.39	4639.37	5152.67	4613.02	4866.38	4454.35
	Add vehicle									Add Gefitinib
1830	3771.7	3161.38	3117.06	3351.93	2898.96	3011.8	3462.94	3767.54	3866.41	4915.43	4423.52	4689.07	4210.04	4450.53	4454.28	3965.05	4197.24	4134.74
1860	3409.67	3399.61	3406.57	3208.82	2964.69	2868	3731.68	3743.5	3839.68	4153.29	4402.27	4165.88	4109.27	4466.8	4290.42	3772.75	3924.98	4057.47
1890	3834.56	3319.3	3244.18	3320.55	3280.16	3250.86	3397.66	3622.86	3659.54	4200.97	4708.36	4213.56	3667.07	3841.28	4130.54	3708.43	3984.13	3971.87
1920	3364.08	3489.59	3116.12	3237.24	3196.77	3016.51	3674.3	3797.03	4066.18	4117.92	3804.01	3910.81	3799.35	3732.23	3926.68	3588.34	4024.11	4126.52
1950	2972.02	3686.75	3554.48	3234.05	3395.86	2927.7	3815.68	3925.52	3815.06	3800.34	4006.19	3775.44	3908.97	3875.7	4051.82	3557.43	3698.13	3818.82
1980	3518.6	3308.97	3002.09	3206.42	2841.53	2980.61	3633.11	3709.81	3953.76	4058.42	3948.78	3869.77	3559.45	3854.78	3466.98	3292.17	3761.79	3563.84
2010	3027.19	2988.51	3131.46	3071.99	3462.86	3104.66	3709.5	4182.22	3903.37	3791.24	3706.79	3564.54	3650.25	4125.89	3341.66	3596.68	3694.36	3528.51
2040	3526.29	3288.65	3104.57	3162.23	3162.11	3067.76	3790	4011.21	3817.71	3345.17	3826.61	4001.99	3106.22	3710.59	3464.18	3323.18	3501.34	3650.43
2070	3851.24	3355.79	3448.87	3327.66	3212.53	3066.54	3782.44	3611.47	3708.01	3622.35	3914.89	3585.35	3113.18	3494.39	3211.13	3381.06	3873.01	3534.26
2100	3308.2	3491.54	3631.76	3276.93	3031.45	3149.82	3835.46	3695.1	3919.1	3630.4	3345.5	3681.05	3044.81	3255.92	3523.5	3250.18	3473.89	3792.03
2130	3309.7	3622.14	3579.06	3287.73	3150.19	3092.62	3531.5	3607.53	3711.19	3529.37	3170.29	3518.12	3536.61	3558.49	3415.12	3533.46	3832.4	3799.04
2160	3897.18	3498.37	3258.76	3309.71	2888.38	2978.28	3816	3664.26	4355.21	3303.19	3751.32	3810.43	3370.99	3243	3446.92	3576.76	3640.69	3895.61
2190	3287.55	3948.33	3508.87	3096.86	2849.56	2973.86	3949.39	4099.78	3852.21	3438.31	3311.25	3390	3522.36	3370.8	3073.01	3498.55	3801.65	3463.09
2220	3483.11	3526.41	3392.36	3511.09	2725.17	3310.21	3878.65	3479.69	4081.94	3426.18	3610.69	3514.08	3127.51	3620.32	3403.87	3479.42	3511.94	3792.59
2250	3125.68	4026.89	3730.7	3352.11	3116.98	3531.52	3882.97	3886.18	3440.87	3030.45	3615.27	3466.86	3051.84	3791.57	3100.61	3603.88	3769.26	3504.45
2280	3335.75	3317.68	3663.51	3494.32	3107.37	2869.2	3501.25	3916.64	3700.74	3330.97	3254.63	2791.59	2976.63	3583.13	3303.85	3370.36	3295.77	3755.23
2310	3937.39	3188.77	3092.88	3179.7	3082.21	3067.08	4308.68	3472.17	3820.78	3211.33	3600.93	3784.64	3131.57	3058.2	3044.28	3437.78	3740.64	3800.12
2340	3228.7	3279.17	3871.78	2843.59	2932.89	3061.63	3502.11	3419.91	3649.59	3882.62	3460.07	3596.96	3072.24	3431.49	3249.5	3173.41	3529.52	3664.09
2370	2896.49	3699.13	3376.48	3281.66	2953.18	3254.36	3846.23	3913.52	3849.85	3239.54	3265.19	3707.03	2999.23	3203.92	3662.6	3322.76	3730.35	3493.9
2400	3363.42	3922.68	2832.89	3508.99	3298.56	3102.3	3764.44	3742.44	3562.26	2949.86	3428.83	3247.53	2834.9	3698.51	2857.56	3136.67	3614.26	3395.04
2430	3863.02	2737.95	3835.06	3474.33	3074.12	3269.05	3547.42	3674.52	3744.38	2761.74	3582.83	3117.05	2878.92	3389.89	3301.93	3276.3	3671.7	3767.6
2460	3753.09	2903.36	3140.98	3223.02	3084.03	3282.15	3960.9	3747.95	3744.58	3059.43	3328.54	3359.35	3452.93	3095.82	3067.54	3086.28	3402.49	3325.57
2490	3154.26	3343.86	3072.34	3263.63	2921.95	3545.34	3537.57	3458.96	3964.47	3312.92	3217.69	3331.05	3018.66	3293.21	2918.97	3669.25	3690.27	3830.02
2520	3885.8	3079.28	3104.53	3203.29	2926.88	3017.84	3874.86	3730.7	3676.39	3313.02	3339.31	3528.39	3196.6	3337.51	3088.21	3328.26	3612.46	3578.37
2550	3110.4	2849.79	3276.95	3244.22	3003.84	2926.73	4006.77	3967.39	3841.83	3394.03	3521.85	2903.5	3343.35	2960.29	3098.41	3317.04	3301.81	3367.11
2580	3601.7	3828.41	3219.61	3400.64	3396.39	2903.93	3858.23	4090.37	3863.64	3493.76	2941.28	2615.98	3350.91	3146.29	3404.39	3111.46	3296.98	3120.57
2610	2979.84	4028.81	2707.34	3030.74	2858.37	3153.3	3528.48	3701.47	3893.33	2731.7	3265.59	3102.78	2766.71	2971.81	2794.39	3494.37	3628.13	3530.84
2640	3862.17	3128.46	3892.54	3602.76	2661.6	2486.82	3191.05	4049.22	3797.3	3346.49	3566.09	3058.07	2901.63	3148.56	3465.54	3356.4	3698.82	3290.07
2670	3182.7	3172.75	3539.72	3087.01	3097.87	3264.21	3645.37	3370.35	3459.38	3467.02	3820.41	2744.02	3228.88	3094.91	3104.34	3347.79	3464.27	3474.55
2700	3013.3	3337.57	3352.74	3357.17	3037.68	2718.69	3568.27	3594.77	3672.18	3278.27	3296.77	3218.84	2943.43	2998.71	3430.82	3525.61	3738.19	3530.32
2730	2902.8	3685.03	3035.85	3248.14	3351.48	2989.79	3425.88	3884.16	3574.29	3576.18	3353.7	3704.7	2740.88	2801.06	3174.89	3655.74	3204.24	3589.32
2760	3729.47	3065.61	3686.94	3554.61	2959.42	3387.84	3675.91	3546.32	3432.16	2882.55	3430.31	2990.36	3328.49	2996.74	3427.25	3334.67	3392.51	3530.25
2790	3057.68	3089.45	3468.07	3232.59	2926.9	2741.53	3751.72	3474.54	3674.14	3631.49	4009.47	3423.43	3337.81	3066.38	3563.97	3581.81	3755.83	3579.03
2820	3414.24	2605.3	2881.75	3345.67	3019.31	3069.44	3775.26	3831.13	3681.97	3112.3	3152.36	3224.09	2733.39	2847.05	3318.9	3278.76	3310.55	3363.77
2850	3667	3358.93	3216.22	3147.72	2804.6	3121.94	3764.16	3828.3	3934.64	3054.4	3164.21	3744.34	2888.54	2861.99	3302.74	3180.64	3397.75	3631.93
2880	3610.91	3536.89	3561.47	2903.32	2915.38	2736.46	3722.23	3486.07	3779.97	3350.58	3845.66	3260.36	2682.49	2987.89	2887.04	2966.87	3503.03	3632.89
2910	3490.66	3348.89	3213.16	3105.21	3475.7	3224.44	3699.56	3929.33	3560.17	3864.93	3107.48	2659.15	2766.77	2880.59	3222.01	2987.42	3637.78	3382.82
2940	3596.67	2516.39	3277.41	3419.27	2957.05	3069.38	3715.55	4139.99	3858.52	3502.94	3339.49	3583.17	2635.18	3208.92	2816.26	3341.47	3538.8	3505.27
2970	2720.18	2817.95	3006.41	3436.68	3024.03	2670.98	3813.02	4003.83	3613.78	2974.54	3802.09	3260.38	3087.64	3388.2	2806.03	3373.94	3589.89	3657.1
3000	3163.32	3327.25	2795.87	3275.62	3181.32	3030.93	3844.55	3829.8	3518.7	2897.08	3657.51	2518.09	3182.63	2853.59	3363.88	3478.14	3966.46	4030.27
3030	3343.4	3573.55	2496.38	2583.24	3036.46	3014.17	3583.72	3739.38	3264.29	3081.01	3239.41	2828.23	3128.88	3756.8	2916.16	3499.08	2969.85	3385.09
3060	3697.69	3435.97	3555.74	2879.38	3140	3201.37	3657.77	3630.81	3600.04	2982.42	3161.98	3229.8	2557.2	3060.19	2902.25	3822.23	3567.7	3401.76
3090	3560.72	3108.11	3100.22	3084.9	2989.23	2868.96	3604.6	3550.03	3837.28	3164.07	3969.71	2509.95	2821.73	3027.05	3058.07	3316.26	3178.67	3815.61
3120	4179.1	3302.13	3053.21	2958.81	2932.44	2955.71	4000.84	3924.56	3518	2850.01	3534.67	3186.52	2864.16	2662.74	2683.17	3025.16	3247.09	4128.38
3150	3508.79	2995.81	2665.64	2915	2773.03	3134.19	3631.5	3790.57	3722.28	2996.45	3427.9	3163.01	2696.79	2672.29	3165.83	3177.2	3650.91	3654.2
3180	3333.71	2860.2	3168.68	3346.11	2902.38	3160.59	3550.35	3749.64	3586.84	2544.77	3692.83	2789.41	3041.44	3223.32	2681.6	3519.23	3132.87	3704.83
3210	4088.34	2970.15	3168.91	3025.48	3058.66	2833.94	3416.81	4014.27	3943.53	2847.57	3375.53	3162.6	2564.6	2851.02	3023.01	3155.19	3954.39	3514.53
3240	2609.51	3408.54	3898.8	3073.66	2962.12	3066.61	3577.33	3568.41	3772.65	3170.81	2697.05	2915.77	2807.88	3203.92	3306.74	3473.85	3566.15	3610.45
3270	4037.24	3454.24	3416.48	3173.15	2531.58	2838.63	4044.06	3845.99	3457.14	3420.92	3857.18	2946.57	2998.12	3096.74	3021.77	3506.94	3433.56	3633.7
3300	2927.4	3018.44	3408.67	2855.89	3343.5	3021.51	3577.52	3988.81	3558.91	3305.01	2931.36	3863.2	2378.24	2619.62	3071.78	3093.27	3439.54	3700.85
3330	3456.13	3387.12	3398.61	3430.38	2897.67	3281.18	4041.55	3567.36	3809.93	2768.13	3509.41	3017.85	2969.07	2740.26	2819.59	3155.87	3362.19	3615.3
3360	3483.18	3850.69	3138.48	2985.49	2532.75	3408.35	3809.7	3505.75	3701.32	3051.46	4213.79	2875.91	2719.83	2774.97	2907.07	2929.7	3567.7	3385.41
3390	2966.9	3142.95	4000.21	2905.28	2769.97	3176.78	4174.02	4291.1	3530.99	2193.38	3399.36	2895.49	3691.93	3721.31	2835.22	3361.99	3660.93	3231.6
3420	2970.01	3485.82	3801.75	3188.28	3126.96	2592.13	3585.97	3727.52	4050.68	2632.24	3747.21	2732.23	2890.51	3297.82	2950.79	3510.51	4129.59	3662.5
3450	3957.87	3076.13	2866.9	3425.14	2446.52	2896.9	3618.97	3733.05	3508.07	2292.77	3320.36	3694.74	2665.25	3095.92	2832.3	3814.48	3289.68	3478.97
3480	3294.57	3933.16	3513.47	2819.14	3188.09	2540.57	3533.34	3777.57	3556.01	3335.41	3184.37	3095.51	3251.66	2907.26	3378.6	3433.75	3630.1	3425.16
3510	3834.9	4136.33	3368.4	2820.68	2324.76	3293.79	3691.49	3264.08	3533.35	3237.7	2875.06	3192.48	2991.43	2875.23	3468.72	3490.58	4010.65	3502.09
3540	2903.66	3385.96	3517.29	3261.15	2714.63	2501.85	3628.29	3459.42	3372.37	2969.56	2554.61	2433.2	2479.99	2463.88	2866.74	3713.44	3479.29	3730.62
3570	3503.83	2961.47	2889.55	2692.89	3256.43	3122.8	3752.6	4091.01	3511.99	3173.12	3123.61	2901.99	3020.89	3006.94	2924.49	3356.29	3342.81	3288.79
3600	2241.47	2801.56	3033.4	3283.26	2668.49	3170.33	4095.79	3499.39	3868.73	3032.64	3386.05	3274.9	2476.2	2977.38	3506.96	3462.91	3477.31	3256.95
	SH2(PLCG1) - PM
Time (s)	No stim. - No inh.									hEGF + Gefitinib
0	2989.03	2758.25	3183.84	2885.83	3004.14	3047.85	3498.15	3339.98	3343.73	3581.05	3418.01	3720.26	4214.86	4644.97	4017.31	4169.5	4172.36	3964.19
30	3002.46	2777.73	3177.28	2978.24	3209.73	3202.11	3533.03	3393.6	3404.03	3899.48	3786.33	4179.37	4575.14	5007.04	4372.79	4307.67	4279.71	4117.69
60	3012.84	2831.31	3097.45	2851.5	2998.81	3112.96	3575.06	3432.47	3384.05	4093.51	4090.28	4190.84	4878.84	5254.99	4558.96	4379.25	4329.09	4069.14
90	3035.55	2818.51	3229.97	3002.11	3186.6	3046.99	3490.88	3480.62	3324.41	4097.3	4063.63	4391.56	5108.07	5534.29	4689.81	4374.37	4343.91	4178.83
120	3158.67	2938.2	3199.63	3047.01	2954.7	3192.94	3624.05	3453.69	3263.47	4193.43	4145.96	4523.95	5032.24	5499.71	4680.46	4389.05	4393.05	4243.64
150	3235.7	2902.51	3150.53	3076.57	3058.9	3155.73	3582.83	3541.69	3341.96	4201.18	4233.49	4575.82	4834.58	5381.52	4766.59	4346.04	4462.52	4280.58
180	3285.91	3025.59	3269.48	2976.03	2993.72	3149.48	3612.89	3500.3	3380.42	4492.18	4276.46	4622.46	5057.63	5409.99	4622.51	4522.16	4368.35	4327.42
210	3300.51	3076.46	3360.2	3239.08	2987.12	3266.98	3546.3	3529.97	3461.97	4398.05	4364.14	4778.01	5352.36	5631.46	4643.6	4563.69	4489.05	4336.48
240	3252.95	3153.7	3166.58	3104.4	3156.41	3263.68	3693.44	3462.56	3405.21	4511.35	4481.15	4779.14	5131.91	5531.72	4821.61	4588.18	4473.53	4420.69
270	3245.58	3221.78	3380.43	3234.82	3129.29	3208.14	3683.75	3552.87	3445.11	4543.96	4577.22	4965.24	5133.65	5546.65	4671.46	4569.52	4499.03	4544.62
300	3379.86	3093.9	3354.2	3064.91	3088.28	3148.61	3725.19	3708.53	3442.41	4667.35	4694.15	5033.91	4971.42	5491.64	4773.25	4592.67	4621.89	4495.65
330	3404.4	3169.37	3362.86	3189.32	3046.57	3337.62	3627.14	3553.43	3517.94	4763.04	4769.28	4990.96	4985.6	5623.38	4594.66	4645.37	4640.26	4493.09
360	3383.94	3160.09	3487.13	3178.25	3001.31	3149.11	3667.31	3763.98	3505.89	4768.13	4643.43	5005.43	5248.23	5491.37	4694.33	4660.42	4727.84	4653.55
390	3467.35	3098.65	3394.77	3109.05	3017.81	3336.91	3678.39	3535.66	3490.37	4901.87	4815.7	5153.61	5111.26	5547.12	4667.64	4679.26	4609.1	4579.06
420	3474.35	3237.45	3446.21	3060.38	3001.06	3169.36	3747.55	3645.4	3616.34	4865.67	4703.11	5062.97	5258.61	5862.93	4881.44	4746.53	4681.8	4577.26
450	3405.9	3125.11	3637.2	3221.15	3010.94	3337.91	3677.83	3635.01	3626.79	4952.97	4891.85	5348.69	5236.03	5715.82	4852.68	4632.02	4788.23	4815.24
480	3588.14	3266.45	3572.25	3097.03	2931.63	3136.26	3810.46	3530.82	3514.76	5056.69	5052.56	5351.89	5380.48	5725.27	5116.48	4804.69	4757.22	4691.7
510	3349.06	3168.67	3656.28	3274.1	2848.6	3321.81	3806.95	3623.99	3628.61	4798.13	4780.98	5357.74	5391.72	5968.5	5232.42	4825.23	4773.9	4672.56
540	3348.79	3312.43	3498.41	3276.69	2874.99	3171.58	3725.08	3698.79	3626.85	4995.47	5033.06	5323.18	5530.44	5759.62	5208.3	4702.78	4851.99	4728.13
570	3404.69	3228.22	3537.43	3124.94	2966.08	3301.41	3708.87	3553.73	3543.09	5103.36	5086.59	5191.73	5161.03	5673.55	5201.03	4827.43	4828.19	4859.8
600	3749.74	3347.24	3434.76	3201.51	3014.86	3451.14	3845.08	3660.52	3588.18	5055.54	5297.33	5360.74	5243.03	6018.46	5236.94	4818.81	4768.91	4722.52
630	3333.53	3256.66	3577.28	3065.21	3003.47	3487.98	3884.3	3545.1	3484.21	5294.66	5219.73	5528.43	5407.7	5833.93	5034.21	4841.37	4968.91	4695.29
660	3397.11	3480.4	3505.66	3414.18	3116.58	3411.94	3799.32	3760.36	3586.41	4830.51	4867.57	5538.66	5222.89	5780.82	4991.05	4726.02	4758.9	4748.95
690	3507.29	3191.01	3462.01	3133.79	2998.95	3306.25	3890.39	3532.59	3580.7	5094	5057.68	5616.4	5291.84	5908.72	5125.29	4931.15	4764.11	4789.53
720	3499.87	3386.93	3604.48	3306.43	2931.95	3446.21	3773.36	3755.3	3706.05	5335.47	5284.53	5624.4	5374.75	5859.98	5034.37	4979.01	4830.08	4767.81
750	3446.41	3297.7	3676.06	3360.21	3015.59	3261.63	3790.71	3794.73	3760.91	5072.4	4966.75	5547.2	5323.67	5722.27	5030.7	4894.68	4859.37	4825.58
780	3523.91	3496.45	3514.97	3028.27	2836.3	3567.12	3854.87	3754.5	3700.71	4998.74	4855.94	5416.3	5274.1	5928.68	4975.96	4947.39	4969.3	4626.46
810	3645.1	3497.99	3530.11	3152.54	2818.54	3350.36	3831.03	3776.06	3591.94	5033.64	5299.53	5307.28	5414.19	6118.22	5048.92	4795.02	4806.48	4819.52
840	3738.2	3509.63	3644.37	3172.16	2904.54	3154.11	3752.22	3752.46	3625.95	5075.19	5033.73	5583.82	5236.03	5472.68	5118.96	4918.99	5021.02	4887.23
870	3584.52	3600.1	3435.97	3220.5	2940.52	3440.24	3844.99	3814.29	3655.04	5194.01	5170.91	5532.06	5364.11	5845.74	5090.9	4906.51	4951.12	4919.25
900	3569.45	3290.93	3624.57	3352.43	2734.39	3064.05	3739.97	3861.32	3841.82	5515.11	5317.34	5529.89	5463.02	5799.03	5374.34	4842.65	5024.98	4774.11
930	3695.34	3292.21	3622.24	3394.23	2900.9	3231.06	3921.89	3889.62	3599.52	5272.6	5269.44	5602.17	5078.92	5929.18	5096.38	4958.49	4990.03	4868.05
960	3590.65	3577.05	3381.51	3547.55	2815.71	3398.01	3911.15	3704.53	3773.14	5528.53	5242.43	5504.85	5306.99	5811.08	5234.17	5008.74	4893.77	5027.69
990	3525.81	3385.01	3728.01	3482.09	2790.04	3521.97	3806.56	3695.96	3688.47	5395.21	5335.98	5311.89	5488.24	5919.79	5232.35	4970.88	4990.37	4795.05
1020	3615.62	3307.04	3564.85	3090.18	2842.34	3391.41	3899.88	3754.25	3807.7	5315.27	5475.11	5754.23	5675.77	5729.17	5274.1	5117.49	4922.65	4741.09
1050	3538.54	3459.67	3512.42	3292.66	2754.25	3324.51	4053.76	3903	3860.73	5412.14	5130.69	5668.73	5810.62	5956.62	5261.8	4752.69	4785.47	5085.61
1080	3789.3	3517.1	3591.05	3329.41	2798.66	3314.02	3822.95	3836.68	3879.5	5262.12	5358.5	5417.88	5448.54	5803.67	5295.6	4939.41	5097.23	5049.6
1110	3679.47	3448.84	3725.77	3007.89	2689.74	3309.36	3854.83	3834.38	3765.94	5265.26	5508.26	5821.93	5513.22	5968.9	4827.5	4981.62	5056.19	4770
1140	3601	3209.99	3960.9	3401.04	2778.73	3465.3	3926.02	3863.25	3755.49	5397.72	5302.6	5697.15	5337.88	5846	5501.03	5030.52	5193.63	4918.14
1170	3525.93	3440.58	3799.54	3484.3	2780.49	3355.54	3948.95	3856.48	3770.36	5457.27	5523.33	5769.12	5631.68	6030.56	4885.72	4953.85	4889.68	4988.98
1200	3722.22	3443.75	3719.03	3304.75	2812.08	3205.64	3991.65	3847.14	3797.48	5284.54	5109.99	5630.46	5413.17	5954.9	5195.73	4924.23	5062.28	4787.93
1230	3654.05	3661.94	3796.16	3279.49	2648.42	3205.62	3915.48	3922.5	3880.68	5373.68	5455.29	5727.43	5599.7	6271.12	5318.93	4873.64	4723.46	4782.27
1260	3680.53	3547.78	3709.66	3594.12	2785.54	3347.58	3873.99	4052.11	3629.88	5224.12	5497.92	5455.11	5446.23	6122.74	5401.16	5007.43	5004.85	4931.27
1290	3864.32	3541.17	3548.47	3573.6	2741.12	3591.44	3843.43	3799.02	3715.14	5507.89	5603.24	5672.51	5361.61	6034.69	5619.44	4970.97	5032.69	5180.22
1320	3503.36	3516.57	3747.4	3622.71	2907.95	3607.17	3767.26	3901.53	3951.99	5247.57	5264.75	5419.93	5884.46	5596.45	5376.03	4842.04	5205.88	4860.77
1350	3539.15	3512.52	3832.95	3493.83	2935.23	3491.58	3979.48	3934.18	3773.62	5385.73	5410.48	5632.58	5532.99	5694.56	5292.26	4994.73	5089.59	5032.63
1380	3542.1	3737.47	3605.67	3290.36	2705.97	3366.49	3795.14	3857.17	3959.38	5514.01	5437.4	5728.3	5538.7	6169.54	5333.62	4857.36	5069.4	4951.31
1410	3857.95	3701.63	3889.53	3362.8	2695.94	3603.6	3653.19	3610.07	3879.2	5193.8	5682.3	5429.21	5331.52	5782.42	5679.86	4967.77	4888.76	4916.19
1440	3502.4	3533.59	4015.74	3307	2678.23	3227.14	3793.37	3911.11	3775.24	4949.05	5450.95	5694.93	5255.64	5790.13	5484.75	4952.43	4807.36	4800.83
1470	3804.01	3772.74	3766.72	3552.79	2881.97	3412.52	3872.38	3899.53	3837.46	5688.42	5461.2	5526.69	5140.66	5340.67	5528.42	4726.91	4797.95	4852.39
1500	3889.74	3714.74	3806.98	3592.84	2771.32	3564.86	3815.2	4057.99	3771.49	5491.61	5904.05	5463.49	5328.44	6043.19	5652.82	4855.86	5069.24	4982.61
1530	3506.59	3481.94	3752.15	3688.34	2750.96	3721.32	3801.16	3944.53	3707.05	5452.49	5051.65	5769.91	5542.01	6177.36	5122.2	4757.25	4947.58	4896.74
1560	3611.42	3477.07	3848.3	3361.1	2904.18	3614.98	3863.46	3900.83	3642.81	5192.21	4923.59	5510.16	5519.4	6170.83	4665.75	5042.23	4950.26	4986.83
1590	3507.43	3307.24	3452.97	3303.49	2743.66	3679.41	3900.54	3873.84	3664	5274.73	5408.85	5592.76	5090.88	5679.99	5323.07	4534.62	5148.29	4800.61
1620	3910.57	3469.57	3779.95	3481.69	2553.84	3535.65	4063.6	4174.39	3867.19	5218.76	5501.76	6081.06	5658.94	6128.26	5267.14	4920.74	4534.66	4932.41
1650	3640.3	3689.76	3920.44	3500.35	2772.77	3702.75	3845.77	3780.51	3791.3	5544.85	5340.84	5329.97	5237.41	6171.67	5022.39	4760.15	5011.47	4597.4
1680	3625.39	3649.82	3763.47	3664.95	2743.17	3411.02	4070.44	3631.91	3506.83	5170.97	5130.11	5373.4	5385.4	5978.94	5425.19	4682.4	4922.44	4650.37
1710	3467.57	3545.45	3920.45	3050.89	2786.69	3406.94	3677.88	3908.22	4054.68	5910.78	5505.08	5460.9	5334.76	5696.37	5476.01	4806.78	4849.08	4803.38
1740	3639.33	3228.15	3532.66	3141.48	2971.53	3601.92	4087.73	3815.14	3550.01	5258.53	5610.22	5796.27	5675.69	5754.94	5177.14	4932.58	5086.92	4773.56
1770	3989.86	3724.98	3770.13	3350.04	2885.64	4012.35	4105.77	4023.73	3911.87	5218.99	5731.21	5675.3	5387.81	5862.25	5182.39	4941.69	4981.01	4773.92
	Add vehicle									Add Gefitinib
1830	3529.37	3824.92	3961.94	3399.28	2835.64	3406.9	3850.94	3986.74	3679.86	4068.6	4492.96	4642.69	4241.24	4445.27	3736.66	3864.42	4125.18	4041.36
1860	4001.32	3243.24	3736.14	3271.47	2767.72	3647.47	3786.17	3738.72	3590.64	4030.97	3827.78	3919.27	3729.9	4419.69	3933.77	3958.54	3775.64	3645.2
1890	3909.55	3503.49	3301.81	3509.41	2828.54	3546.61	3752.97	3912.23	3804.16	3611.82	4029.1	3406.52	3364.75	3712.52	3722.51	3675.14	3791.12	3455.7
1920	3707.73	3756.91	4092.91	3006.06	2687.16	3641.07	3681.88	4140.3	3579.95	3300.25	3330.42	3622.33	3996.52	3928.14	3521.75	3552.26	3759.44	3396.48
1950	4094.38	3468.2	3583.71	3225.37	2770.11	3448.94	4049.26	3835.21	3708.03	3439.33	3384.26	3507.8	3491.99	4046.73	3592.97	3578.49	3771.57	3568
1980	3578.09	3956.74	3667.61	3144.75	2954.03	3593.98	3639.15	3732.24	3715.08	3865.44	3458.34	3745.97	3950.34	3517.13	3386.19	3729.83	3660.64	3656.23
2010	3793.56	3785.69	3755.65	3597.53	2605.78	3631.74	3741.86	3936.05	3413.15	3493.98	3338.52	3268.65	3167.3	3580.71	3141.95	3722.81	3430.38	3654.31
2040	3778.87	3425.66	4027.27	3170.84	2936.27	3207.48	3869.37	3286.36	3749.85	3565.14	3329.15	3436.72	3694.48	3587.58	3437.61	3522.9	3563.59	3611.95
2070	3715.31	3595.13	3431.22	4216.39	2751.18	3193.84	3771.47	3654.96	3620.92	3582.42	3355.44	3316.52	3281.18	3507.34	3367.94	3671.31	3516.78	3356.17
2100	3598.84	3422.77	3609.92	3548.59	2754.36	3684.15	3910.17	3926.99	3544.47	3586.55	3245.22	3421.3	3266.26	3581.7	3259.91	3714.91	3517.01	3787.01
2130	3918.2	4188.54	3649.04	3438.5	3092.86	3853.17	4278.3	3579	3929.42	3361.55	3919.41	3154.44	3275.08	3546.1	3641.79	3623.69	3670.59	3440.79
2160	3528.38	3681.83	3628.95	3545.01	2629.22	3810.52	3701.51	3848.21	3703.45	3274.96	3630.97	3542.03	3302.51	3384.05	3133.45	3533.28	3701.51	3435.82
2190	3595.33	3504.94	3574.55	3658.93	2897.95	3857.74	3753.27	3759.54	3566.64	3752.13	3980.7	3516.32	3591.55	3444.17	3273.01	3482.36	3632.65	3928.98
2220	4167.06	3507.15	3688.05	3330.22	2817.35	3649.75	3883.79	3600.2	3685.83	3395.39	3691.65	3321.91	3784.64	3402.71	3227.56	3567.68	3689.47	3411.93
2250	3501.67	3558.59	4199.41	3781.71	2710.61	3430.48	3795.47	3608.6	3628.19	2977.24	2869.01	4017.66	3663.44	3684.24	3404.55	3321.65	3146.24	3439.38
2280	3784.65	3470.82	3936.07	3947.03	2390.78	4212.02	3693.73	3595.57	3722.39	3534.55	3299.3	3201.61	3474.24	3318.23	3256.3	3356.69	3435.33	3302.96
2310	3735.21	3551.31	4065.14	3455.97	2700.39	4251.45	3915.26	3911.38	4056.79	3055.72	3361.27	3691.88	3994.54	3558.39	3526.35	3428.79	3238.47	3644.24
2340	3542.03	3003.75	4079.2	3523.2	2673.28	3412.92	3486.81	3758.56	3839.5	2909.4	3860.13	3700.16	3731.1	3487.26	3422.63	3369.3	3715.56	3644.06
2370	3827.55	3489.13	3826.7	3578.23	2647.7	4085.37	3933.56	3710.48	3626.99	3618.28	3513.64	3607.3	2973.45	3472.76	3281.97	3426.98	3546.5	3185.72
2400	3430.8	3805.85	3959.97	3499.65	2961.79	3921.57	3763.58	3579.33	3561.89	3035.76	3098.8	3681.97	3320.47	3549.37	3735.41	3764.38	3688.24	3564.12
2430	3623.74	3821.16	3923.84	3164.68	2910.42	3604.76	3585.57	3433.29	3834.9	3537.18	3602.39	3619.96	3342.47	3474.65	3511.76	3437	3757.12	3511.67
2460	3627.33	3648.9	4058.97	3204.64	2601.08	3302.09	3649.65	3806.16	3654.61	3188.01	3328.26	3523.43	3728.77	3198.88	4310.56	3560.71	3393.84	3675.48
2490	3485.47	3607.91	3314.33	3407	2952.55	3424.21	3505.5	3472.55	3693.11	3173.54	3449.93	3604.32	3212.27	3537.38	3452.4	3472.91	3570.08	3463.15
2520	3416.26	3302.9	4138.31	4256.62	2740.6	3535.09	3765.43	3627.72	3589.72	3455.22	3239.41	3598.82	3324.79	3520	3284.09	3158.26	3471.33	3700.52
2550	3795.29	3925.23	3946.01	3131.24	2718.63	3587.53	3744.29	3959.97	3923.62	3315.39	3040.28	3333.67	3087.1	4107.71	3909.65	3522.57	3189.44	3530.27
2580	4052.23	3377.67	3706.68	3102.38	2707.19	3658.27	3305.99	3469.35	3555.72	3530.08	3504.18	3873.09	2838.46	3588.77	3447.35	3914.77	3886.16	3481.83
2610	3912.14	3184.77	4775.82	3726.34	2865.05	3797.34	3463.85	3687.85	3705.7	3152.85	3076.83	3158.04	3425.49	3490.94	3554.14	3346.23	3332.83	3387.26
2640	3840.04	3478.74	3898.11	3482.71	2757.8	3565.62	3635.78	3405.95	3711.61	3680.7	3602.39	3113.39	3006.89	2950.04	3800.07	3516.89	3538.87	3613.28
2670	3531.32	3658.96	3867.66	3549.36	2741.11	4081.51	3148.57	3607.54	3393.01	3396.34	3089.49	3154.23	3178.67	3032.69	3684.44	3639.44	3439.79	3761.22
2700	3612.47	3273.47	4100.47	3149.45	2592.98	3648.83	3485.06	3596.12	3629.77	3207.02	3206.41	3303.71	3428.72	3587.44	3473.87	3296.8	3125.55	3437.39
2730	3700.46	3696.11	3866.45	3226.84	2969.24	3870.97	3407.88	3581.96	3673.81	3245.34	3024.66	3129.45	3624.39	3009.83	3724.55	3448.28	3754.44	3029.4
2760	3619.57	3824.71	3817.28	3939.31	2453.12	3437.33	3535.33	3596.64	3296.63	3565.95	3365.66	2985.81	3346.93	3408.16	3475.78	3515.8	3895.72	3184.22
2790	3316.21	3336.36	4027	3533.02	2767.34	3963.84	3905.86	3501.46	3594.6	3554.25	3706.61	3623.6	3492.57	3668.26	3345.16	3283.94	3503.73	3694.48
2820	3021.26	3674.28	3510.78	2510.13	2692.07	3297.16	3782.13	3373.46	3621.82	3255.05	3503.07	3121.75	2937.26	3061.39	3469.41	3272.7	3301.88	3135.37
2850	3761.57	3816.47	4205.09	3053.26	2680.39	3996.07	3808.66	3603.3	3737.06	3274.7	3439.12	3258.04	3473.98	3403.64	3438.39	3083.61	3640.88	3338.49
2880	3284.56	3189.88	3678.3	3419.06	2922.48	3144.72	3699.09	3487.76	3365.03	3306.28	2947.69	3274.62	3623.79	3059.01	3436.43	3473.86	3410.12	3720.84
2910	3290.5	3289.78	4268.68	3986.29	2962.51	3521.74	3743.93	3607.92	3694.05	2679.71	3118.29	3639.38	3077.74	3101.96	3300.79	3439.72	3416.96	3299.51
2940	3304.95	3021.98	3630.22	3273.21	2859.94	3671.05	3569.52	3579.03	3567.73	2957.6	3378.27	3259.97	3590.03	3260.81	3165.18	3322.22	3828.45	3597.68
2970	3254.94	3809.9	3854.01	3664.56	2495.37	3504.34	3659.96	3753.77	3506.37	3549.39	3272.03	3053.69	3780.6	3320.56	3515.81	3516.91	3187.77	3571.35
3000	2998.22	3946.52	3093.59	3631.6	2523	3647.31	3588.85	3495.3	3687.75	3142.34	3186.49	3078.65	2966.9	2863.73	3271.79	3498.82	3455.7	3566.68
3030	3711.52	3187.79	3657.34	2653.54	2735.54	3872.68	3221.2	3878.81	3476.41	2836.28	4333.4	3806.08	3261.53	3113.53	3116.83	3242.32	3249.95	3062.19
3060	3004.5	3709.82	3985.54	2900.13	3188.94	3885.93	3788.75	3315.02	3666.35	2906.17	3329.43	3111.8	3879.03	3285.97	3329.19	3622.25	3321.15	3697.43
3090	3113.57	3340.25	3496.2	3485.59	3043.33	3504.74	3880.31	3235.91	3931.71	3095.8	3792.76	3484.62	3444.69	3345.82	3890.43	3473.8	3416.72	3396.46
3120	3389.3	3072.56	3770.96	3380.42	2877.94	3778.69	3594.13	3597.74	3746.46	3176.46	3572.28	3671.32	3464.51	3027.7	3328.9	3432.27	3543.01	3166.41
3150	3059.83	3586.94	2905.3	3392.86	2964.96	2874.87	3966.75	3310.14	3957.07	2743.8	3202.45	3645.02	2793.72	3227.19	3472.06	3347.83	3335.78	3580.01
3180	3930.92	3146.01	4767.02	3111.73	2403.16	3352.05	3596.34	3196.97	3695.01	3778.35	2226.14	3222.72	2922.89	3373.09	3271.93	3252.57	3275.82	3423.87
3210	3400.47	3212.2	4151.3	3662.61	2859.36	2908.11	3855.25	3530.01	4112.96	3002.78	3140.38	3324.82	3761.26	2671.43	2902.26	3547.65	3566.82	3294.51
3240	3511.49	3679.05	3502.81	2713.83	2836.65	4002.13	3246.53	3377.9	3853	3451.21	2577.25	3414.11	2813.11	2469.72	3712.05	3404.94	3416.15	3816.6
3270	3340.18	2854.92	4095.47	3744.12	3019.99	3385.49	3617.47	3688.99	3246.68	3416.38	3034.66	2790.53	3158.78	3028.02	2681.62	3189.36	3731.68	3411.66
3300	3204.3	3299.42	4146.6	2561.9	2300.7	3733.01	3614.92	3350.05	3434.46	2878.92	2900.35	2846.67	3442.23	2743.93	3103	3287.11	3497.7	3550.4
3330	2768.22	2894.52	4051.18	3682.28	2601.09	3073.35	3533.12	3668.06	3523.92	3459.08	2882.7	3430.7	2908.83	2776.76	3016.01	3408.93	3562.99	3719.54
3360	3174.69	3383.75	3153.23	2994.56	3286.97	3164.79	3631.01	3491.27	3667.24	2116.26	2747.2	3426.19	3362.75	3396.44	2834.34	3693.8	3143.32	3381.13
3390	3604.91	2883.29	3758.03	2973.16	2575.33	3921.82	3781.96	3711.7	3271.73	3477.16	3181.87	2963.36	3466.87	3164.59	3189.52	3390.36	3286.53	3129.54
3420	3644.91	2885.46	3518.64	2344.91	2830.32	3018.37	3672.31	3435.13	3805.06	3054.95	3070.62	3031.24	2737.69	3504.2	3490.61	3355.58	3280.89	3242.86
3450	3431.33	3191.97	3600.4	3203.88	3141.85	2975.4	3600.64	3768.9	3490.12	2990.98	3180.3	2734.28	2797.36	3647.28	3295.72	3466.47	3143.53	3156.18
3480	2722.74	3380.9	3309.32	3007.82	3095.81	3253.88	3463.07	3768.67	3386.99	3286.15	3700.05	3773.86	3625.14	3623.62	2705.16	3284.87	3789.66	3365.63
3510	3448.41	3377.96	3502.43	2655.36	3451.95	4029.64	3476.22	3177.45	3910.07	3056.52	2809.67	3061.93	2918	3665.81	2689	3578.27	3575.53	3411.61
3540	3261.32	2943.91	3915.01	2764.84	2785.99	4063.32	3513.84	3368.66	3787.66	3116.15	2801.53	3366.15	2873.81	2877.35	2529.68	3531.71	3412.55	3286.18
3570	3352.63	2863.11	3297.45	3611.22	2775.76	4181.23	3795.92	3456.04	3423.54	2900.43	3685.57	3322.41	2778.7	3208.22	2622.99	3625	3533.84	3476.99
3600	2997.26	2740.26	3770.55	3163.9	3103.22	3638.49	3270.3	3707.95	3566.52	2908.31	3300.11	3417.32	2822.47	3180.82	3548.42	4145.31	3505.35	3608.79
	SH2(SHIP1) - PM
Time (s)	No stim. - No inh.									hEGF + Gefitinib
0	3147.17	2935.8	2968.34	2790.56	2926.51	2794.92	3263.49	3297.91	3127.75	4560.91	4563.54	4459.84	4186.28	4550.64	4208.73	4544.57	4715.7	4502.64
30	3189.93	2915.95	3092.01	2619.99	2640.37	2699.78	3226.7	3193.76	3112.41	5070.03	5282.99	4806.93	4602.06	5060.73	4981.26	4474.62	4914.11	4606.8
60	3091.14	3282.32	2943.48	2667.54	2821.28	2848.92	3170.34	3196.9	3053.31	5343.07	5539.76	5299.11	4728.86	5532.69	5134.04	4615.72	4768.03	4561.81
90	3111.74	3095.97	2920.44	2986.96	2821.82	2784.77	3129.25	3074.34	3206.07	5212.1	5288.87	5673.73	4952.61	5531.18	5289.87	4465.08	4854.42	4715.24
120	3163.49	2949.29	2910.94	2906.04	2886.74	2673.82	3232.47	3177.54	3051.04	5452.97	5388.32	5625.27	5173.14	5578.43	5501	4686.31	4998.29	4746.8
150	3082.99	3006.88	2815.97	2739.22	2799.52	2768.69	3147.1	3181.3	2990.72	5371.76	5212.68	5640.39	5282.66	5716.71	5222.4	4612.67	5117.82	4789.54
180	3262.97	3152.93	2957.7	2828.8	2677.12	2859.07	3220.87	3041.69	2941.85	5453.89	5472.49	5492.45	5159.98	5741.04	5430.6	4667.02	5073.2	4650.86
210	3221.86	2955.04	2883.14	2786.03	2721.47	2767.41	3063.51	3102.22	2900.16	5655.56	5834.66	5630.67	5195.78	5648.73	5540.27	4763.71	5074.21	4868.38
240	3117.4	2992.68	2984.95	2827.44	2824.51	2773.47	3004.9	3013.2	2982.6	5670.81	5774.32	5841.73	5053.45	5675.64	5873.31	4853.63	4957.18	4865.79
270	3265.97	2928.09	2889.94	3052.99	2876.71	2777.9	3142.59	2960.52	2947.46	5736.59	5814.45	5598.28	5188.93	5538.84	5541.97	4786.26	5236.34	4700.08
300	3140.47	3087.33	3111.12	2805.59	2622.23	2811.72	3131.28	3043.8	2901.74	5390.14	5970.03	5688.68	5139.39	5834.86	5853.11	4749.08	4989.38	4748.02
330	2860.73	2936.66	2878.54	2976.71	2808.77	2791.97	3002.04	3034.01	3066.69	5878.16	5969.28	5519.4	5617.57	5754.54	5642.41	4643.55	5013.95	4778.72
360	2912.33	3016.68	2895.68	2976.86	2784.75	2586.55	3125.36	3070.88	3143.96	5592.35	6024.8	5841.12	5424.09	5481.5	5590.64	4816.39	5044.85	4755.46
390	3182.57	2916.5	3213.32	2558.91	2868.85	2821.22	3052.98	2988.55	2925.01	5491.92	6244.37	5753.62	5585.81	6079.05	5418.89	4874.87	5193.46	4962.45
420	3059.35	2972.91	2986.35	2811.48	2848.47	2813.46	3023.2	3075.17	2969.54	5811.06	5957.89	5847.12	5125.4	5896	5950.94	4681.99	5114.83	4998.18
450	3063	3073.43	2776.61	2998.51	2596.91	2873.83	3148	3032.97	2999.25	5643.57	6026.34	6210.58	5222.74	5808.66	5829.84	4802.33	5166.66	4807.43
480	2893.06	2773.74	2859.92	2745.79	2715.13	2427.5	3059.88	3013.42	3001.82	5897.82	5831.18	6243.88	5864.12	6054.03	5445.13	4797.78	5159.79	4862.56
510	3042.22	2915.64	2882.05	2852.7	3113.07	2567.33	3084.75	3102.3	2940.78	5691.43	6199.18	6407.76	5758.05	5688.04	5787.65	5061.09	5039.77	4783.8
540	3106.52	2977.54	3088.03	2966.15	2585.31	2738.24	3000.9	3075.9	2963.88	5983.61	6014.69	6185.14	5444.97	6088.24	5927.5	4831.62	5170.77	4910.94
570	2855.26	3141.14	3040.2	2712.7	2770.21	2797.09	2996.26	3041.14	3057.89	6118.4	6200.64	6056.8	5659.7	5707.02	5799.52	5028.61	5043.23	4926.78
600	2846.79	3050.71	2986.9	2897.68	2880.62	2986.18	3089.64	3184.49	2940.2	5743.31	5655.52	6534.7	5566.81	5759.59	5866.55	4926.97	5169.39	4902.69
630	3028.66	3089.6	2897.29	2707.6	3021.86	2655.84	3137.79	3126.74	3052.18	5962.07	5811.94	6296.51	5867.45	6236	5888.85	4683.76	5242.66	4818.11
660	3083.31	2806.35	3188.9	3034.97	2450.39	2547.01	3288.92	3014.12	2889.24	6266.71	6095.05	6196.68	5345.77	5725.24	5480.85	4861.05	5256.57	5194.57
690	3082.25	3032.91	2929.35	2407.68	2896.47	2598.25	3023.5	3123.11	2933.98	5534.27	5835.55	6177.81	5878.67	5749.31	5945.75	4798.16	5013.22	4800.92
720	3112.75	2811.95	2886.29	2723.18	2865.59	2666.88	3039.86	3135.41	3020.44	6105.95	6427.83	5929.41	5620.3	6166.45	5913.05	4748.05	5314.29	4855.82
750	3002.4	3130.55	2884.62	2691.09	3157.95	2531.06	3094.67	2972.11	2817.57	5516.82	6247.25	6242.14	5380.48	5706.31	5760.39	4856.9	5224.98	4857.87
780	3035.92	3121.29	2995.25	2454.73	2636.93	2510.72	3218.75	2986.06	3142.6	6127.69	6024.5	5985.64	5199.63	5360.83	5726.37	4933.97	4918.9	4762.18
810	2949.2	3289.15	3240.31	2556.12	2876.22	2419.08	3169.97	3102.09	2790.26	6046.14	6142.43	6284.34	5549.27	5888.76	5877.75	4721.68	5033.06	4713.03
840	3103.27	2751.95	3048.39	2908.26	2927.59	2894.61	3146.31	3143.07	3004.01	6095.9	5957.24	5710.4	5372.97	6104.51	6492.41	4642.02	5117.59	4830.16
870	3045.4	3205.91	2969.19	2850.01	2950.66	2936.08	2910.99	3148	3059.72	5604.53	6107.76	6328.91	5760.71	5960.1	6231.43	5080.78	5322.11	4770.97
900	2960.09	2842.91	3054.44	2461.65	2625.41	2435.76	3122.03	2933.04	3178.89	5958.88	6496.75	6740.8	5763.35	5811.71	5737.79	5009.78	4877.44	4788.18
930	2955.65	2685.45	2961.91	2828.46	2728.5	2320.8	3088.2	3058.77	3062.21	5538.72	5955.37	5967.48	5928.84	6027.06	6063.41	4698.79	4892.17	4855.68
960	3151.11	2548.53	3050.56	2302.2	2943.02	2647.16	3318.14	2995.48	2902.16	6107.17	6259.48	5759.49	5502.05	6249.09	6034.57	4862.6	4971.05	4987.57
990	3066.59	3213.11	2885.41	2634.99	2927.88	2597.43	3246.5	3160.31	2928.52	6451.7	6063.75	6258.36	6079.41	6184.82	5733.94	4681.28	4954.97	4745.28
1020	2805.81	3510.41	3197.25	2575.69	2793.81	2713.34	3042.34	2922.92	3126.3	5504.77	6895.38	6109.08	6211.85	6002.69	5848.44	4689.27	5222.79	4680.15
1050	2956.84	3071.33	3024.38	2802.92	2544.49	2725.23	3199.05	2984.44	3084.47	5813.05	6713.15	6092.59	5486.08	5504.5	5578.48	4905.87	4973.87	4878.54
1080	3008.96	3068.94	3064.93	3102.48	2549.33	2521.53	3167.17	3008.14	3106.52	6003.31	6502.89	6660.78	5585.36	5833.48	6433.46	4754.57	5055.9	4910.57
1110	3063.05	2847.53	2948.38	2348.98	2684.6	2419.94	3073.54	3091.28	2961.04	5729.88	7139.74	6334.68	5293.66	5650.5	5933.16	5063.19	4772.97	4501.15
1140	3201.75	2708.94	2697.84	2490.41	2683.69	2645.34	3115.71	3041.73	2931.28	5557.64	5866.85	6063.08	6541.24	6415.89	5992.59	4773.55	4830.99	4948.48
1170	3169.11	3083.37	2635.72	2570.96	2567.79	3098.86	3152.8	3172.38	2770.82	6689.21	6177.92	6366.93	5422.28	6199.62	6145.65	4711.74	5031.57	4663.37
1200	3057.65	3197.12	3252.38	2519.68	2923.83	2727.51	2858.51	3055.06	2965.74	6134.06	6329.12	5685.83	5351.66	5978.63	5348.01	4644.59	5214.74	5036.23
1230	3085.81	2823.05	3174.09	3032.99	3055.42	2775.04	3132.46	3121.91	2752.54	6081.1	6478.68	6282.36	5998.66	5879.71	6385.55	4540.82	5321.14	4690.65
1260	3048.73	2876.41	3207.6	3016.33	2664.64	2378.66	3023.36	3038.14	2904.55	6007.44	6237.97	7110.51	5741.06	5663.68	5802.68	4693.44	4930.5	4460.68
1290	2933.27	2756.97	2996.53	2415.14	2928.01	2851.44	3424.68	3524.94	2965.44	5732.67	6575.18	6208.95	5740.51	5769.6	5942.31	5109.48	4970.81	4897
1320	2763.58	2928.15	3030.96	2586.49	2528.25	2338.55	2971.31	3120.5	3066.53	6280.81	5972.89	6930.26	5943.04	5887.91	5940.84	4611.34	4850.49	4645.86
1350	3419.37	3038.62	3289.13	2360	2681.92	2908.93	2930.82	2991.89	2915.33	5951.77	6559.48	6166.03	5544.89	6093.43	5865.62	4790.38	4874.26	4644.69
1380	3114.53	3084.92	2996.17	2898.91	2945.57	2780.42	3213.6	3126.13	3025.8	6194.07	6240.88	6116.08	5338.99	5686.44	5460.37	4520.64	4875.94	4673.29
1410	2968.74	3229.07	2713.19	2405.21	2938.65	2623.69	2848.51	3170.7	3166.18	5769.9	5546.22	5784.66	5151.54	5891.26	5441.44	4473.83	5121.19	4557.99
1440	2944.64	2438.96	2858.77	2562.74	3534.22	2840.42	2966.57	2926.02	2935.13	5430.82	6671.52	6181.12	5459.53	6369.32	5740.21	4583.35	4992.52	4611.37
1470	2939.83	3030.16	2953.76	2528.41	3872.95	2676.41	3294.19	3107.56	3077.02	6243.5	6100.74	6576.36	5679.34	6490.83	5179.81	4786.83	4784.09	4583.35
1500	2583.01	3293.78	3095.45	2635.95	2992.86	2810.05	3196.6	2941.37	3282.6	5759.73	6123.64	5908.97	5433.13	5619.51	5178.53	4917.38	4866.14	4723.58
1530	2988.56	3165.51	2878.37	2648.99	3617.47	2391.68	3339.57	3178.35	3183.64	5829.38	6479.31	6551.03	5423.15	6345.72	5742.67	4591.77	4769.43	4635.97
1560	3167.35	2918.81	2700.32	2330.01	3438.12	2702.96	2930.41	3015.65	2885.25	6166.52	6378.25	6001.26	5897.23	6279.13	5832.03	4857.88	5201.73	4735.75
1590	3350.21	2836.45	3076.26	2926.04	3421.9	2659.92	2970.12	3087.11	2870.87	5250.53	5620.91	6555.36	5348.46	5739.43	5773.61	4776.39	4662.21	4607.02
1620	2984.87	2947.47	3125.2	2780.91	3199.75	2626.75	3683.47	3008.21	3042.35	6256.76	6528.3	6548.19	5194.44	5814.84	6027.81	4583.88	4818.79	4529.03
1650	3068.58	3292.39	2655.7	2615.89	3129.51	2677.73	3386.69	3094.63	3101.23	6803.62	5816.53	5492.98	5399.3	5689.31	5600.01	4735.81	4880.91	4850.24
1680	3188.59	2378.97	3027.37	3147.45	2916.13	2841.8	3117.39	3178.21	3026.95	5478.32	6370.45	5895.64	5049.96	6080.57	5675.37	4479.3	4890.09	4352.25
1710	3612.45	2537.78	3136.22	2630.9	2974.91	2792.14	2857.97	2865.95	2952.18	5832.58	6770.39	5967.07	5606.86	5239.48	5855.35	5086.24	4731.77	4807.94
1740	2992.35	2938.48	3171.43	2810.61	3491.6	2523.62	2919.39	2930.54	3024.12	5346.53	6523.16	6516.79	5492.1	5490.56	5757.2	4365.04	4844.6	4683.53
1770	3073.65	3432.45	2823.08	2297.14	2894.68	2290.43	3266.39	2846.07	3041.53	5730.68	5928.77	5987.65	5412.74	5781.98	6098.6	4601.2	4854.56	4903.86
	Add vehicle									Add Gefitinib
1830	2888.64	2998.84	3387.03	2466.45	3121.9	2525.82	3145.11	3074.85	3139.8	4014.67	4343.26	4241.1	3889.11	3505.9	4454.16	3461.24	3732.46	3670.89
1860	2970.69	3193.58	3042.19	1791.66	2672.92	3257.97	3156.85	2893.26	3159.39	3297.15	3116.72	3419.4	2799.24	3376.22	3297.41	2808.74	3332.12	2941.3
1890	2984.82	3355.96	2985.75	2556.58	2626.82	2711.94	3301.04	3242.09	2789.32	3220.58	3025.1	3348.87	3023.07	3092.11	2864.66	3168.96	3176.97	3139.64
1920	2905.23	2822.76	3031.24	2194.26	2726.45	2709.52	3376.42	3172.62	3383.57	3142.34	3354.08	2893.25	2853.06	2975.7	2529.89	2710.04	2742.64	2731.03
1950	3200.86	2954.36	3200.15	2847.72	3493.73	3256.07	3045.15	3057.9	3326.87	2631.81	3109.8	3263.32	3239.31	3073.2	2591.38	2729.1	2902.67	2746.07
1980	3274.41	2806.66	2827.65	2593.23	2883.16	2625.45	3362.25	2620.81	3276.63	2995.05	3936.01	2982.97	2568.48	2715.5	2823.84	3099.59	2883.98	2835.97
2010	2974.01	3819.3	3631.5	2727.48	3298.38	2586.05	3403.56	3289.5	2838.32	3166.53	2996.37	2603.97	2528.5	2340.24	2822.68	2834.67	2751.74	2546.92
2040	2840.56	2904.87	2823.53	2492.8	3009.07	3049.6	3292.99	3323.21	3127.36	2735.5	3009.59	2675.34	2305.97	2450.05	3208.52	2802.02	2764.64	3117.79
2070	3113.61	3383.65	3238.84	2810.51	3194.12	2662.36	3065.74	3146.55	3141.21	3299.49	2802.27	3382.83	2481.69	3276.68	2520.4	2799.19	2668.69	3038.28
2100	3250.3	3331.39	2647.09	2952.63	2905.24	2111.54	3052.79	3019.05	3074.71	2893.46	2935.71	2922.13	2098.28	2480.84	3182.45	2883.9	2718.06	2703.96
2130	3530.18	2745.2	3078.85	2630.83	2628.98	3063.26	3062.47	3553.6	2837.22	3497.21	3082.23	2971.1	3045.81	3341.05	3313.03	2811.99	2624.83	2677.92
2160	3047.22	2853.18	2867.85	1876.32	2944.98	2803.56	2957.95	3239.82	3068.26	2409.68	3551.42	2867.06	2557.23	2561.97	3163.82	3153.02	3288.3	2454.49
2190	2821.13	2990.91	2965.16	2258.38	3217.11	2613	3172.75	2937.65	3022.3	3445.6	3171.11	3316.3	2488.92	3055.81	2436.25	3234.47	3140.55	2590.15
2220	2966.56	3796.35	2882.34	3639.1	2549.57	2829.02	2821.93	2959.3	2723.38	3250.82	2741.03	3511.97	2360.85	2918.07	3498.68	2699.95	2532.14	2605.93
2250	3007.72	2783.31	3263	2618.45	2969.12	2567.88	2930.06	3143.89	3029.07	2807.81	2696.76	3066.14	1861.71	2487.18	2144.09	3037.84	2742.19	2758.35
2280	2604.6	3525.94	3056.05	2061.28	3501.74	2055.09	3079.41	3147.82	3192.28	3370.01	3324.26	2595.12	2369.07	3399.25	2933.98	2792.41	2973.38	2893.11
2310	2736.21	3061.5	3067.2	2415.96	2587.07	2776.82	3074.11	3265.82	3197.85	2371.97	3229.75	3058.96	2107.16	2947.55	4001.86	2526.56	2762.95	2763.06
2340	2622.96	3816.96	3618.24	3176.81	2064.57	3103.49	3294.87	2955.64	2734.87	3325.15	3096.09	3762.93	2259.01	2895.33	2831.56	2530.55	3091.41	3013.96
2370	2857.25	3630.48	2403.48	2793.78	2612.13	2801.12	3278.68	2996.64	3011.77	2548.44	2942.35	3129.48	1906.07	2980.68	2762.79	2719.34	2799.18	2649.84
2400	4235.44	3039.64	3723.88	2720.53	3219.8	2483.67	3138.52	3144.6	2937.79	3045.92	2863.42	3046.22	2244.73	2494.39	2979.07	2591.73	2715.33	2650.93
2430	3867.26	3713.72	2689.58	3250.78	3883.22	2948.41	3393.17	3180.72	3196.82	3542.19	3328.11	2761.49	2429.33	2368.02	2706	2614.11	2829.42	2767.28
2460	3459.74	4453.56	3048.57	2768.76	2927.9	2347.95	3149.91	2879.7	3104	2512.58	2880.58	3011.91	2578.84	2321.24	2503.09	2824.8	2433.67	2364.58
2490	3142.23	3729.18	3074.96	3106.63	3492.79	3159.09	3334.19	2953	2945.42	2496.13	2049.69	2622.53	2300.34	2476.24	2395.36	2529.05	2709.71	2335.21
2520	2889.35	3049.83	3509.27	2571.37	3327.17	2766.28	3166.27	2912.14	2964.57	2402.45	2805.1	2968.36	2701.08	3221.35	2794.41	3095.38	2896.43	2715.68
2550	2919.05	3194.14	3577.44	2576.04	2986.26	2743.89	2901.31	3142.45	2880.15	2999.75	3303.87	3134.17	2481.18	2424.4	3224.14	2388.15	3154.51	2954.11
2580	2857.78	2542.13	2766.74	2262.3	2922.74	3162.14	2743.21	3141.09	3297.07	3076.06	2306.8	3573.41	2497.76	2751.38	2330.48	2538.54	3068.84	2741.11
2610	3064.51	2664.21	3279.84	3209.63	2444.34	2689.18	3334.81	2911.66	2796.39	2838.08	3492.03	2656.13	2513.66	2422.92	1978.04	2507.7	2933.97	2742.14
2640	2904.19	3708.05	2751.98	2554.83	3076.37	2778.25	3184.44	3192.64	2999.62	2604.91	2830.8	2272.58	2583.54	2662.12	2619.84	2808.68	2717.4	3094.4
2670	3531.79	3209.42	2977.93	3396.31	2413.28	3376.02	2885.55	2872.54	3330.64	2770.13	3621.53	2997.67	3214.67	2409.42	2554.5	2745.52	2801.7	2299.42
2700	2925.3	2822.41	3371.96	2460.44	3201.41	2303.71	3032.32	3036.05	2882.43	2825.55	3644.32	2583.36	3113.08	2425.98	2618.9	2665.01	2826.06	2514.45
2730	3011.21	2887.6	3081.2	3770.92	3282.57	2334.46	2966.09	2801.9	2860.2	2401.82	2887.57	2904.09	2710.01	2436.74	2714.86	2790.38	2894.56	2664.03
2760	2934.08	2818.27	3119.5	2337.99	2965.91	2119.81	2683.04	2991.14	3116.57	2398.49	2086.38	2586.76	2016.14	1828.36	2393.9	2809.35	2475.77	3084.79
2790	2430.35	3282.31	3291.32	4172.76	3803.57	2830.3	2793.49	2871.1	3380.53	3143.39	2427.96	2639.9	2317.35	3010.67	2740.58	2708.9	2686.72	2163.64
2820	3150.32	3679.45	3212.29	2776.43	2914.34	3342.83	3288.52	3154.34	3370.71	2972.32	2384.17	2865.3	2782.08	2670.29	2720.71	2948.15	2907.26	2417.34
2850	3278.69	3017.84	3474.61	2849.57	3066.53	2999.42	3018.01	3207.87	3037.27	2555.29	2829.44	2960.42	2585.95	2639.84	2911.45	2765.79	2878.14	2304.68
2880	3481.32	2561.91	3127.44	3025.28	2342.46	2152.56	3169.47	3518.34	2770.49	3338.94	3065.87	3199.08	1569.29	2646.57	2763.85	3158.07	2861.68	2608.26
2910	3016.8	2614.36	2531.09	2502.7	2794.05	3035.8	3244.72	3173.7	3110.29	2640.08	2589.06	2987.77	2693.87	2456.41	2836.03	3261.64	2711.46	2597.98
2940	2734.21	2881.29	3500.46	4106.95	3009.07	2721.08	2786.42	2786.05	2917.29	3349.08	2165.29	2385.16	2260.47	2920.05	2114.55	3075.89	2797.02	2715.04
2970	2613.06	3006.49	2625.54	2253.31	2669.04	3045.78	2548.24	2701.41	3248.59	2847.32	2787.4	3314.62	2848.44	3020.87	2287.65	2737.96	2492.5	2800.44
3000	2703.38	3220.12	3078.43	2439.05	3786.56	2678.23	2891.45	2824.93	2892.47	2373.85	1777.15	3301.31	2513.92	2379.13	3093.92	2107.23	2744.45	2851.18
3030	3561.52	2810.8	3363.49	2731.96	2334.51	2753.95	2817.62	2883.55	3092.06	4034.39	2577.86	4376.16	2030.82	2202.37	2541.16	2643.74	2857.81	2941.51
3060	2413.08	3477.46	3345.93	2277.16	3392.1	3461.66	2776.94	3038.18	2996.03	3818.24	3049.56	2940.87	2914.59	2414.19	2661.91	2766.31	3012.94	2619.08
3090	3210.08	3317.08	2772.26	1153.07	3072.68	2751.25	3079.77	2748.12	3159.89	2678.47	3230.07	2237.99	2620.44	2328.4	2587.57	2501.22	2676.46	2857.74
3120	3049.01	3838.68	3231.58	2506.49	2531.53	1511.79	3106.05	3102.46	2710.82	3566.25	2362.16	4010.51	2218.14	2976.52	2585.52	2561.12	2681.63	2570.51
3150	2678.63	2317.97	2693.59	3445.47	2534.83	2249.68	2915.05	2873.92	2739.14	3445.09	3264.94	3040.37	2010.51	2304.11	2291.44	2963.86	3130.93	2812.24
3180	3097.28	3374.99	2535.72	3015.43	2211.06	2361.56	2880.62	2832.91	2621.03	3209.85	3012.17	2868.85	2389.59	2810.41	2541.18	2480	2707.25	2391.88
3210	2884.8	3054.18	2998.11	3227.76	3443.8	3925.22	2939.72	2909.67	3003.85	2824.04	2731.46	2828.29	1788.1	3238.07	4029.99	3026.06	3029.92	2408.79
3240	2171.92	3309.66	3169.32	2667.48	1442.38	2246.72	3162.5	3293.47	3269.33	2109.97	3067.71	2071.72	1799.51	2205.24	1965.62	2476.64	2797.35	2664.18
3270	2222.1	3609.6	2791.6	3207.1	2313.48	3149.05	2704.62	2699.28	2706.93	3326.08	2604.92	3304.86	2538.94	3276.11	2715.4	3067.64	2563.3	2833.28
3300	2880.62	3339.41	3575.29	1822.64	3748.3	2617.11	2904.29	3582.75	3113.52	2002.62	2855.26	4006.32	2828.22	2727.15	2603.82	3154.75	3034.04	2715.6
3330	2701.62	2433.56	3199.84	3259.93	2411.98	3383.49	2767.59	3170.68	2685.04	2913.29	3585.14	2274.51	2524.73	2175.45	2763.03	2673.06	2806.94	2883.95
3360	3008.12	3079.37	2575.92	2303.59	2826.24	2166.99	3315.61	3095.71	2821.86	2201.09	2252.58	2551.17	2809.04	2549.07	2803.07	2836.88	2524.32	2715.09
3390	3874.05	2968.96	3385.28	2680.97	1883.43	3594.08	2698.81	3253.49	2692.86	2314.59	3601.35	2216.2	2044.19	1882.9	2776.96	2940.68	2471.45	2930.48
3420	2973.71	3387.22	3458.87	2741.52	2798.01	3116.86	2641.82	2921.75	3237.4	3342.36	2599.67	2235.61	2141.64	2421.22	2868.99	2884.45	3175.1	2768.48
3450	2672.05	3931.64	3137.18	3954.83	2538.24	2191.33	2650.66	2865.22	2997.98	3522.07	2908.65	3548.6	3009.76	2481.63	2834.14	2945.97	2491.34	2684.89
3480	3340.3	3598	2877.83	2853.98	2619.62	1976.75	3109.16	3489.56	2973.05	3303.23	3089.88	2602.66	2813.61	2342.52	3548.96	2607.51	2533.01	2373.43
3510	2301.99	2829.02	2643.2	2816.44	2180.32	2364.94	2958.96	2674.57	2659.09	1823.58	3680.61	2556.88	2227.5	3446.75	2615.75	2765.81	2586.71	2438.88
3540	2958.13	2586.74	3000.94	2409.8	2207.13	2440.9	3322.47	2940.8	3215.05	2352.47	2688.13	2772.3	1984.82	2670.83	3225.56	2783.68	2642.95	2912.81
3570	3083.62	2613.89	3176.24	1637.79	2786.19	2837.92	2972.13	2623.3	2724.9	3748.77	2827.1	2532.49	3027.31	2122.59	2738.04	2517.43	2753.57	2898.53
3600	3433.19	3664.34	3216.8	2768.73	2868.91	2479.36	2865.41	2899.71	3064.8	2188.8	2852.71	4442.1	2848.55	2313.12	2612.13	2511.59	2823.62	3020.84

## Sheet: Fig 4c
Fig 4c Left
	SH2(SHIP1) - EEs
log [Gefitinib] (M)	Gefitinib				Gefitinib + hEGF
-11.585	937.159	1753.53	1575.56	928.97	2970.52	2816.96	2493.29
-11.3979	861.441	1377.34	1474.46	1178.05	1865.91	3250.53	2141.67
-10.9208	1063.15	949.129	1482.02	1029.47	2655.93	2897.82	2063.44
-10.6198	868.154	707.254	1486.53	1069.58	2613.96	2973.88	1652.21
-10.284	885.43	536.127	1421.25	792.58	2756.83	3048.65	1983.81
-9.93555	794.61	1980.85	1597.3	1079.46	2326.73	3147.84	2460.18
-9.61262	1039.55	1662.22	1430.25	1025.94	2036.75	2873.45	1695.67
-9.28737	1000.26	793.203	1511.35	872.1	2326.82	2881.81	2407.05
-8.95083	1144.36	636.443	1490.62	1097.4	3259.46	2698.12	1651.11
-8.63461	1123.73	1251.84	1651.61	1096.71	2013.56	3166.21	1334.6
-8.30474	1104.75	1780.67	1762.86	1042.32	2285.29	2729.74	1681.32
-8.09691	1102.21	1643.19	1572.98	1044.1	2515.07	2611.97	2195.44
-7.61979	1053.89	1380.18	1425.76	1200.12	1733.48	2146.45	1863.51
-7.25181	858.982	1674.13	1509.92	979.83	1701.33	1910.58	1349.84
-6.86647	853.75	1590.64	1400.23	909.31	1236.76	2062.67	1420.21
-6.48947	918.447	1377.34	1588.32	767.63	1002.88	1632.91	1232.34
-6.09694	999.464	1136.08	1422.43	878.91	1233.01	1813.95	959.38
-5.73526	911.112	519.767	1455.1	814.95	1116.85	1915.28	1588.98
-5.35674	889.398	1051.41	1346.35	879.6	1663.94	1919.37	878.3
-4.97679	788.578	2159.22	1368.99	928.7	1361.13	1793.11	1749.03
-4.59969	915.022	1151.48	1266.07	865.41	983.42	1700.38	1576.12
-4.22215	736.262	1207.55	1284.79	833	1387.53	1946.18	1209.75
Fig 4c Right
	SH2(SHIP1) - EEs
Time (s)	No stim. - No inh.									hEGF + Gefitinib
0	1340.62	1591.27	1373.51	1322.27	1060.01	1344.92	1660.9	1709.26	1700.68	1415.7	1256.41	1433.18	1191.43	1275.05	1352.07	1796.87	1868.81	1950.67
30	1448.74	1455.16	1395.58	1254.02	1129.62	1228.88	1700.11	1730.7	1678	1446.4	1432.75	1403.08	1322.11	1260.21	1263.33	1839.82	1921.91	1857.89
60	1429.97	1539.43	1426.68	1288.88	1168.42	1313.55	1732.39	1745.26	1731.05	1460.28	1438.07	1501.47	1293.33	1284.7	1373.5	1797.42	1971.27	1909.2
90	1489.13	1517.1	1371.23	1318.55	1148.14	1276.98	1694.09	1700.52	1695.31	1470.05	1423.48	1478.37	1246.37	1303.04	1354.17	1827.55	1942.93	1852.42
120	1483.9	1485.51	1414.93	1403.25	1190.71	1290.61	1709.28	1729.91	1736.39	1361.24	1475.62	1531.45	1329.43	1333.29	1351.55	1755.4	1936.32	1953.57
150	1431.9	1497.3	1544.34	1339.57	1182.65	1273.19	1807.68	1787.66	1750.93	1481.56	1456.64	1535.43	1336.03	1310.56	1346.26	1841.34	1839.36	1913.77
180	1513.62	1505.66	1417.79	1384.2	1130.02	1306.85	1767.73	1656.43	1726.71	1382.38	1554.65	1477.34	1427.15	1347.82	1297.54	1776.43	1892.17	1810.9
210	1515.26	1567.58	1398.38	1354.88	1088.42	1390.36	1723.65	1736.52	1782.87	1559.1	1439.23	1560.2	1216.54	1252.15	1340.37	1822.06	1772.22	1882.29
240	1437.08	1566.44	1448.35	1317.73	1130.94	1278.34	1729.67	1757.56	1731.08	1509.67	1405.06	1603.32	1426.09	1418.64	1345.11	1824.72	1841.17	1821.79
270	1510.22	1589.26	1376.42	1380.66	1305.88	1185.32	1762.72	1704.87	1719.06	1566.72	1424.31	1390.57	1176.23	1387.48	1311.52	1848.68	1934.1	1811.36
300	1567.81	1544.34	1460.52	1283.09	1229.53	1258.02	1689.46	1718.3	1859.76	1431.68	1560.49	1448.06	1259.54	1355.96	1289.3	1742.09	1835.37	1823.8
330	1487.27	1452.11	1471.05	1411.44	1366.98	1295.33	1703.34	1736.77	1747.96	1622.42	1445.69	1518.73	1217.7	1251.16	1329.78	1893.97	1898.36	1856.37
360	1482.16	1555.86	1533.06	1281.86	1258.52	1339.79	1723.68	1773.1	1723.06	1565.06	1448.73	1388.1	1330.28	1190.24	1297.52	1814.09	1938.78	1907.09
390	1475.1	1606.06	1550.44	1435.49	1264.46	1323.26	1755.97	1763.25	1803.71	1528.2	1487.85	1404.7	1334.24	1322.27	1391.24	1706.5	1987.68	1939.9
420	1552.69	1716.2	1572.19	1267.51	1360.91	1412.03	1699.26	1791.77	1793.22	1403.25	1427.03	1643.8	1351.67	1274.8	1367.62	1767.92	1805.43	1860.06
450	1495.11	1581.9	1459.08	1399.24	1322.18	1398.88	1661.09	1785.51	1836.49	1522.09	1674.24	1500.22	1403.69	1413.05	1337.3	1727.67	1903.31	1912.01
480	1400.73	1456.07	1571.67	1380.91	1300.54	1463.94	1715.33	1860.69	1771.02	1741.81	1489.35	1551.44	1322.55	1423.44	1426.05	1819.13	1938.47	1985.47
510	1543.84	1683.09	1525.2	1302.83	1209.69	1336.23	1831.5	1755	1846.52	1703.7	1572.25	1477.86	1377.98	1424.19	1494.77	1852.77	1968.17	1803.01
540	1597.96	1678.61	1599.18	1454.49	1391.32	1319.83	1868.04	1721.87	1825.31	1521.61	1525.36	1542.28	1443.44	1436.07	1397.66	1851.08	1940.06	1914.55
570	1524.84	1602.41	1555.22	1411.33	1374.11	1310.09	1825.78	1871.36	1796.18	1592.56	1556.76	1534.94	1411.13	1373.05	1355.78	2087.3	2014.05	2025.69
600	1559.84	1761.92	1507.08	1473.69	1451.63	1347.31	1718.73	1697.1	1888.07	1596.46	1525.51	1679.44	1456.89	1408.29	1342.34	1883.99	1994.92	1829.09
630	1561.02	1636.29	1465.73	1345.58	1379.64	1413.97	1873.57	1939.1	1753.58	1637.8	1555.59	1486.74	1416.69	1415.02	1485.82	1907.38	2055.94	1934.27
660	1713.15	1721.19	1602.13	1421.43	1221.71	1244.02	1699.88	1901.94	1926.06	1695.65	1556.02	1619.14	1465.13	1370.22	1518.94	1872.84	2079.53	1989.71
690	1600.74	1648.26	1596.85	1407.96	1260.7	1477.91	1756.89	1870.32	1963.72	1586.59	1519.1	1632.79	1486.62	1475.32	1498.98	1891.42	2106.61	1931.95
720	1651.41	1760.47	1568.8	1523.63	1384.35	1269.24	1860.36	1850.81	1744.86	1667.9	1565.44	1530.42	1473.14	1393.86	1426.4	2091.14	2175.28	2110.61
750	1658.79	1838.05	1721.37	1462.09	1440.62	1445.46	1799.47	1891.21	1906.99	1708.43	1697.09	1573.33	1436.11	1383.42	1469.8	1999.69	2107.9	2019.57
780	1659.22	1681.89	1424.61	1323.85	1264.83	1670.38	1815.4	1995.66	1918.85	1763.79	1550.71	1840.91	1458.78	1316.29	1491.81	2081.95	1962.49	2127.93
810	1611.85	1735.38	1605.95	1398.59	1270.17	1422.66	1850.51	1833.61	1827.19	1630.14	1777.44	1685.73	1668.39	1486.5	1662.81	2197.18	2010.34	2088.44
840	1679.13	1628.88	1465.87	1412.05	1551.58	1511.5	1756.61	1817.06	1893.61	1920.87	1620.41	1882.21	1695.67	1649.24	1682.38	2090.68	2112.9	2183.2
870	1671.46	1680.22	1539.76	1373.65	1325.24	1441.24	1851.17	1819.55	1832.51	1805.25	1570.35	1911.05	1500.59	1480.67	1513.95	2204.53	2219.2	2160.57
900	1391.34	1660.14	1614.7	1549.66	1162.19	1319.03	1905.93	1795.99	1830.62	1653.9	1752.07	1642.89	1575.1	1682.27	1649.65	2172	2289.58	2214.62
930	1717.91	1577.85	1767.66	1394.92	1461.88	1492.16	1869.14	1986.51	1852.27	1857.58	1770.69	1885.14	1441.32	1545.66	1624.18	2189.1	2224.98	2176.12
960	1573.5	1729.33	1813.37	1376.26	1499.44	1303.14	1883.92	1849.7	1856.41	1827.48	1772.09	1799.07	1634.64	1500.8	1560.09	2183.76	2208.33	2155.27
990	1625.3	1589.3	1542.72	1601.35	1277.19	1505.82	1945.44	2043.76	1930.37	1975.04	1921.09	1885.93	1477.81	1629.84	1613.23	2141.73	2277.56	2213.77
1020	1613.42	1607.08	1669.09	1383.73	1719.88	1510.03	1863.35	1992.32	1855.09	1732.89	1637.55	1787.24	1741.19	1696.44	1733.78	2204.22	2358.96	2261.75
1050	1616.13	1686.72	1798.66	1512.33	1385.64	1413.93	1934.38	1940.83	2015.48	2132.03	1895.3	1766.28	1695.62	1439.21	1730.51	2203.07	2440.91	2298.39
1080	1528.01	1669.69	1521.61	1470.54	1352.48	1466.35	1888.24	1931.29	2023.03	1841.88	1807.05	1753.03	1584.53	1562.27	1661.56	2298.62	2299.1	2290.24
1110	1820.6	1789.64	1575.41	1637.66	1336.62	1233.57	1912.09	2147.19	2153.9	2052.67	1681.5	1827.52	1732.65	1653.38	1681.25	2314.49	2412.33	2252.06
1140	1627.35	1651.3	1767.3	1584.46	1212.43	1174.7	1957.61	1863.34	1782.29	1946.86	1794.99	1981.39	1761.34	1768.3	1747.39	2074.12	2289.59	2300.88
1170	1843.4	1676.2	1555.42	1438.87	1409.38	1283.26	1917.04	1908.58	2003.12	1801.21	1840.83	1689.09	1763.24	1613.44	1602.33	2237.68	2309.08	2334.06
1200	1779.99	1856.27	1488.04	1615.22	1551.69	1476.83	1913.33	2054.31	1936.7	2072.05	2162.99	1875.61	1787.41	1900.21	1779.3	2357.81	2301.38	2276.64
1230	1720.52	1756.2	1817.86	1389.19	1308.73	1418.48	2005.88	2057.46	2028.29	2099.01	1892.65	1997.32	1826.05	1893.31	1631.4	2307.95	2399.92	2226.66
1260	1616.93	1645.14	1741.32	1421.1	1318.22	1453.67	2058.51	2004.94	1971.94	2165.34	1750.82	1886.3	1861.66	1726.03	1897.59	2497.12	2434.72	2225.78
1290	1744.56	1842.48	1758.89	1440.99	1169	1571.7	2073.34	1842.25	2006.09	1915.92	2035.29	1823.18	1687.41	1663.12	1702.47	2408	2456.61	2576.9
1320	1900.37	1593.24	1638.82	1553.12	1509.02	1337.23	1967.45	1906.13	2109.52	2052.76	1981.17	2005.44	1701.84	1801.5	1741.58	2368.69	2484.54	2515.19
1350	1443.55	1774.24	1864.41	1673.32	1338.7	1589.26	2147.55	1820.34	2019.7	2134.28	1814.42	1850.98	1957.36	1733.34	1866.88	2492.52	2532.17	2347.21
1380	1829.05	1793.62	1904.84	1451.08	1178.13	1111.72	2045.03	2004.78	1903.99	2291.77	2016.75	2008.91	1894.17	1543.55	1768.67	2325.15	2581.53	2554.82
1410	1722.85	1867.84	1592.6	1521.27	1047.82	1573.27	2117.93	1945.51	2034.79	1965.42	2158.89	1971.2	1695.67	1904.68	2014.3	2495.82	2541.47	2472.54
1440	1625.31	1883.22	1790.63	1526.39	1257.15	1653.86	1864.59	1957.03	2157.61	2137.33	2383.44	1949.86	1953.85	1876.54	1937.38	2546.87	2508.08	2321.65
1470	1619.42	1748.1	1854.23	1465.51	1447.88	1364.13	2099.48	2044.23	2027.33	2228.64	2103.97	2139.17	1772.88	1705.76	1978.46	2360.99	2703.16	2714.4
1500	1789.13	1773.74	1575.1	1624.16	1404.01	1422.97	2004.79	1856.99	2008.19	2161.82	2085.28	2052.89	1881.44	1758.52	2055.89	2530.24	2690.95	2684.44
1530	1721.64	1523.8	1640.85	1600.71	1280.39	1528.9	2043.98	2016.63	1980	1987.46	1972.34	2274.09	1920.04	1710.46	1744.19	2712.1	2529.31	2512.59
1560	1715.72	1607.06	1883.05	1163.49	1400.55	1405.42	2028.98	2128.03	2124.29	2222.3	2347.37	2213.61	2000.18	1701.04	1953.73	2611.3	2464.55	2527.32
1590	1637.79	1562.82	1691.61	1487.64	1304.75	1413.6	2149.57	1947.88	2191.68	2376.3	2048.67	2379.41	1851.16	2022.53	1920.06	2674.71	2930.58	2396.91
1620	1533.69	1447.05	2041.14	1437.93	1351.3	1551.51	2206.31	2161.09	1944.59	2087.7	2226.56	2047.39	1945.73	1628.4	2218.2	2511.42	2752.88	2530.77
1650	1958.41	1989.01	1692.88	1708.43	1302.29	1336.55	2096.87	2011.26	1879.82	2306.03	2103.11	2341.63	2210.18	1959.42	2081.1	2510.82	2591.89	2555.77
1680	1956.38	1615.89	1892.55	1627.6	1853.55	1610.03	1853.16	2181.62	2108.06	2704.56	2219.86	2162.47	1788.02	2022.54	1932.99	2508.39	2711.33	2390.5
1710	1911.54	1821.92	1754.2	1551.08	1550.77	1580.76	2100.07	1936.59	2031.95	2090.16	2031.25	2094.27	1721.59	2043.29	2122.81	2476.31	2894.58	2752.55
1740	1460.18	2028.72	1362.4	1546.72	1458.73	1357.09	2038.54	1991.2	2094.74	2357.98	1884.32	2393.47	2167.22	2228.49	1935.58	2774.95	2694.77	2655.72
1770	1863.56	1872.73	1581.38	1632.08	1563.4	1439.4	1974.1	1778.62	2038.76	2509.85	1979.41	2663.11	2034.86	1890.43	2111.24	2622.31	2689.12	2615.42
1830	1674.59	1588.75	1696.91	1407.09	1405.6	1468.91	1963.75	2375.75	1921.27	2420.19	2358.01	2160.54	2411.32	2073.65	2082.72	2443.18	2907.3	2921.68
1860	1918.47	1569.34	1932.59	1549.04	1159.61	1494.81	2021.89	2082.07	2200.14	2418.56	2551.76	2282.7	1979.41	1952.74	1949.13	2784.17	2687.61	2879.74
1890	1922.38	1967.49	1982.9	1639.56	1415.67	1878	2139.49	2062.79	1903.02	2759.72	2231.49	2264.44	2017.75	2384.64	1993.34	2403.33	2691.69	2787.51
1920	2199.23	2074.47	1759.37	1478.39	1389.64	1065.73	2163.1	1989.41	2157.59	2812.52	2217.16	2319.55	2259.7	2241.44	2306.67	2964.22	2591	2704.35
1950	1739.26	1841.07	1855.1	1524.6	1589.64	1650.66	2126	1928.11	2173.66	2002.15	2355.68	2214.86	2651.53	2115.78	2150.2	2762.98	3089.87	3066.15
1980	1771.14	1611.69	1651.22	1485.24	1375.9	1518.02	1965.13	2104.36	2083.51	2296.71	2518.68	2838.59	2579.92	1958.91	2147.24	2376.77	3065.57	3020.11
2010	1485.6	1861.26	1735.55	1432.94	1665.45	1377.56	2039.86	1934.49	1916.65	2579.18	2581.01	2276.29	2231.98	1738.13	2096.96	2687.72	2947.35	2904.72
2040	1588.36	1967.14	1931.06	1619.83	1645	1929.84	2128.06	2024.51	2044.57	2238.57	2641.68	2630.34	2276.62	2238.33	2010.57	2694.12	2880.9	2644.06
2070	1601.65	2075.32	1879.32	1298.74	1769.88	1209.72	2146.72	2254.99	2319.26	2679.93	2721.83	2404.8	2519.47	2310.31	2321.46	3060.35	2593.78	2888.26
2100	1873.4	1737.23	1873.03	1697.01	1532.83	1587.85	2290.08	2109.55	2041.38	3147.44	2738.02	2684.09	2227.52	2169.72	2498.35	2729.9	2988.07	2819.75
2130	1748.82	2044.51	2298.03	1478.14	1815.48	1470.58	1991.21	2166.34	2143.37	2732.5	2404.84	2618.78	2145.47	2328.5	2461.15	2951.58	2945.65	2791.63
2160	2135.82	2040	1940.23	1479.69	1470.05	1435.93	2404.28	2214.49	2021.49	2819.78	2625.73	2526.72	2339.95	2245.56	2186	2891.84	3158.7	2810.42
2190	1769.83	2336.91	1728.8	1418.32	1033.17	1594.96	2039.95	1983.75	2052.01	3831.52	2198.44	2783.03	2211.61	2791.75	1849.14	2720.97	2905.95	2854.26
2220	1792.24	2110.51	1773.61	1589.49	1774.98	1570.58	2093.73	1851.48	1920.24	2603.49	2436.38	2661.12	2702.83	1982.99	2559.48	2765.79	2795.45	2922.53
2250	1808.87	1922.39	1885.65	1600.84	1298.22	1585.84	1909.54	1980.9	2084.77	2990.13	2734.11	2821.62	2665.65	2398.08	1990.01	2759.72	3209.69	2941.02
2280	2250.78	1862.63	1968.65	1665.89	1423.25	1770.11	2051.44	2042.94	2108.54	2363.64	2458.35	2303.06	2442.64	2080.7	2528.35	2789.69	3004.9	2939.38
2310	2024.17	1539.41	1525.18	1740.64	1588.04	1828.73	2098.19	1985.8	2062.57	2394.7	3208.48	2754.03	2410.86	2892.57	2665.51	2614.84	2963.89	3106.35
2340	1944.42	1670.1	2181.74	1685.16	2044	1611.88	1990.55	2130.85	2190.52	2973.36	2873	2618.59	1999.01	2314.83	2300.05	2982.34	3050.28	3245.85
2370	1945.46	1851.02	1690.94	1627.65	1332.14	1437.36	1845.5	2033.02	2238.39	2795.15	2713.64	3022.19	2725.01	2054.48	2348.83	2572.66	3038.4	3035.97
2400	1640.76	1986.8	1640.31	1874.42	1473.51	1299.49	2260.22	2143.52	2082.02	2909.83	2893.59	2586.64	2432.36	2501.51	2398.09	2733.87	2973.04	2684.15
2430	2066.37	2138	1821.05	1669.45	1244.86	1698.87	1741.38	2138.55	2293.28	3148.63	2679.08	2704.42	2598.22	2493.11	2502.4	2978.26	2718.71	2889.86
2460	1715.61	2155.37	2523.12	1778.98	1420.82	1688.83	2223	1938.61	2054.07	2675.08	2450.96	3046.63	2832.99	2255.89	2465.09	2903.86	2872.57	2699.91
2490	1682.01	1907.34	1579.81	1228.19	1336.66	1297.12	1912.66	2017.7	2289.9	2208.76	2393.97	3512.16	2443.44	2220.13	2990.37	2970.14	3030.7	2991.85
2520	1916.41	1715.26	1963.97	1440.55	1800.48	1603.21	2010.12	2156.98	1948.72	2859.53	2883.09	2340.5	2263.68	2273.81	2008.12	3027.91	2986.77	2925.05
2550	1394.51	1583.56	1693.75	1819.17	1604.71	1456.99	1979.7	2122.8	2213.69	3207.1	2339.71	2301.11	2395.7	2350.73	2112.71	2956.38	2903.68	2880.5
2580	1529.97	2180.23	1792.39	1715.46	1293.98	1888.04	2167.97	2298.64	1988.67	3025.45	2989.46	3612.2	2585.44	2339.68	2937.61	3111.46	3349.69	2746.16
2610	2344.56	2194.87	2165.77	1896.01	1418.58	1427.43	1938.66	2081.03	2307.03	2485.01	3281.8	2822.89	3132.01	2750.7	2833.64	3072.12	3189.37	2949.55
2640	1790.01	1949.78	1844.49	1314.89	1466.41	1428.63	2180.51	2465.41	2027.87	2595.59	2784.61	2289.64	2488.5	2025.11	2024.24	3010.93	3064.28	2614.77
2670	1923.57	1812.04	1540.83	1780.86	1137.52	1438.91	2231.24	2087.85	1960.03	2704.31	2395.36	2504.31	2956.77	2739.87	2191.75	3053.62	3322.69	2738.19
2700	1866	1489.81	1532.79	1757.95	1067.94	1423.51	1955.61	1963.11	2110.49	2101.92	2812.12	2472.09	2511.41	2759.98	3283.74	3007.65	2938.62	3182.47
2730	1969.74	2240	2207.32	1579.78	1470.06	1602.99	2114.89	2337.09	2081.79	2983.32	3539.87	2416.87	2663.56	2461.08	2606.69	3125.47	3088.01	3206.04
2760	2212.2	1566.97	2167.25	1261.44	2331.05	1909.18	2151.01	2036.06	2190.2	2947.35	2438.54	3093.44	2741.51	2778.43	2316.25	3113.87	3245.65	2920.32
2790	1710.01	1804.15	2284.24	1744.42	1447.94	1742.35	2061.41	2096.68	2068.24	2637.26	2726.79	2649.28	2609.38	2346.51	2374.52	3162.61	3130.92	2813.2
2820	1403.42	1863.96	2246.65	1889.35	1492.35	1432.51	1978.42	1922.4	2131.98	3260.8	2462.83	3250.13	3171.68	2316.83	2658.32	3140.29	3017.86	2950
2850	2444.13	1932.92	1283.6	1922.91	1455.08	1603.7	2322.33	1904.01	2151.99	4123.85	3344.16	2918.46	2759.53	2448.16	2701.69	2686.73	3292.04	3019.78
2880	1679.86	1560.56	1880	1849.26	2123.66	1664.23	2074.36	2009.03	1972.67	3226.56	2615.44	2990.8	3286.03	2302.58	2601.48	2865.15	2972.13	2743.48
2910	2413.47	1590.44	2482.61	1828.1	1576.7	1959.27	1926.27	2204.7	2052.45	3945.82	3788.36	2923.45	2733.9	3001.66	2839.45	2978.27	3377.88	2992.58
2940	1886.96	1869.03	1968.9	1764.46	1325.04	1435.2	1975.49	2219.52	2327.11	3205.4	2808.86	2631.15	2595.97	3133.87	2565.46	2936.38	3203.99	2835.24
2970	2097.68	2029.97	2150.72	1487.59	1896.32	1509.07	2200.57	2000.81	2002.46	2493.56	4032.71	2913.72	2751.96	2695.82	2392.02	3023.28	3070.02	2852.49
3000	2041.14	2388.99	1769.67	1350.69	1214.7	1978.44	2029.69	2069.3	2128.01	3146.42	3171.45	2287.84	2715.3	2958.06	3072.09	2955.2	2829.31	3132.74
3030	1888.33	1905.66	1662.96	1606.2	1092.17	1028.35	2007.76	2379.28	2267.99	2538.16	3067.06	3020.55	2527.29	2668.48	3130.76	2970.96	3047.53	2933.39
3060	1898.07	1897.81	1950.81	1747.99	1325.12	1728.13	2065.78	2244.46	1777.55	2793.28	2474.56	2147.35	2523.33	2125.28	2821.29	2689.45	3323.65	2866.75
3090	1519.24	1640.2	2086.24	1651.88	1109.18	1165.94	1931.25	1995.75	2096.63	2887.03	2737.24	2730.82	2662.41	3220.81	2531.77	2963.95	3175.56	2577.85
3120	1879.01	2011.04	1429.12	1335.95	2027.12	1705.2	1980.4	2051.07	1866.63	2834.86	3631.73	3178	2492.63	2831.72	2933.26	2747.87	2983.36	2957.66
3150	1725.23	1897.21	2633.94	1651.29	1504.63	1218.22	1892.24	2109.51	1832.82	3330.62	3274.22	2973.62	2733.78	2120.79	2443.69	3038.2	2923.82	2789.68
3180	2299.19	2570.43	1565.17	1634.79	2524.34	2001.57	2043.16	2007.99	2129.8	3110.99	2899.33	3018.31	3279.14	2636.6	2412.21	3244.68	3182.62	3120.6
3210	2000.44	2432.96	1301.39	1638.75	1105.57	1676.18	1901.88	2091.75	1642.81	2547.85	3526.64	2968.07	2630.91	3103.85	2629.59	2902.7	2970.43	2737.72
3240	2047.55	2402.59	2211.05	1741.69	1181.64	1351.16	2034.55	1825.14	1987.08	3701.6	2801.04	2940.83	3182.52	3316.23	3304.05	2785.49	3055.78	2685.05
3270	2027.26	2392.1	1966.02	1226.69	2111.94	2027.14	1971.13	1832.96	2140.17	3027.59	3036.58	3300.38	3260.67	3287.63	2398.6	2997.74	3238.89	2661.58
3300	1870.41	2548.11	1642.28	1807.61	1530.56	1861.46	1975.11	2053.32	1899.08	2787.27	3381.19	3183.54	2821.81	2878.16	2468.03	3609.43	2899.56	3217.13
3330	1925.37	1856.69	2015.94	1353.69	1339.65	2069.85	2097.78	2189.91	2152.69	3305.54	3005.99	2391.46	2332.26	2678.36	3383.2	3575.84	2979.07	2881.36
3360	1781.73	1933.27	1884.16	1628.8	1606.7	1723.19	1886.08	2244.87	1993.92	3867.67	2767.57	2639.68	2347.67	2527.24	3444.75	3042.44	2911.21	3110.87
3390	2662.78	1645.67	1779.54	2152.99	1865.08	1029.39	2132.48	2131.97	2244.46	3256.37	3280.09	3014.22	2717.49	2682.81	2645.03	3003.77	3044.68	3189.21
3420	1759.47	1476.52	1647.79	1183.48	2067.87	1376.62	1917.38	2075.54	1985.79	3576.65	3420.18	3131.71	2434.63	3059.07	3186.52	2809.7	3078.36	2754.59
3450	1861.79	1524.81	2248.88	1630.14	1851.72	1238.27	1898.64	1978.24	2048.38	3319.08	3764.64	2527.56	2616.7	3303.42	2769.52	3271.3	3141.65	2841.2
3480	2151.78	2510.53	1943.38	1525.79	1387.83	2061.71	1945.52	2232.8	1770.53	3774.72	3498.6	3228.19	2264.42	2797.27	2829.43	3002.7	2860.84	2729.61
3510	1364.81	1990.67	1913.85	1476.95	1606.16	2031.39	2024.05	2187.84	1932.69	3766.05	2924.89	3471.45	2809.86	3057.82	2937.18	3459.8	3043.41	3104.42
3540	2013.21	1371.1	1797.74	1865.86	1103.9	1320.76	1958.07	2299.92	2174.45	4264.2	3031.76	3391.89	2534.76	3313.93	2807.61	3246.54	3541.73	3077.41
3570	1727.45	1730.37	2017.72	1422.74	1738.61	1807.52	2163.39	2274.46	1987.4	3386.86	3081.82	2711.53	3166.02	2928.34	2588.85	3184.38	3318.66	2830.56
3600	1957.85	1832.81	1891	1502.11	1043.55	2131.66	2295.57	1873.49	1747.06	3827.08	2798.77	2873.13	3191.16	2875.4	2584.61	3263.44	3015.65	2705.34
	Add vehicle									Add Gefitinib
3660	1983.97	1760.35	2128.33	1479.76	1744.01	1502.72	1664.91	1864.84	2029.33	2107.65	2125.54	2314.82	1148.22	2074.2	1156.61	1926.04	2309.17	1781.61
3690	2061.89	2193.21	1661.92	1738.47	1259.84	1548.58	2278.77	1901.74	2097.73	1339.8	1309.21	1598.74	1336.02	1497.75	1661.38	1916.99	2052.82	1759.47
3720	2344.71	2182.75	1239.66	1574.79	1994.89	2266.38	1788.4	2424.9	1931.38	2237.19	1547.79	1747.75	2109.34	1062.96	1764.21	2014.45	1944.86	1800.28
3750	1882.81	2663.18	1261.09	1439.11	1431.31	1610.68	2106.82	2018.04	1884.96	2223.82	1243.65	1356.8	1280.62	1286.49	1744.38	1947.85	1880.75	1594.97
3780	1707.79	1691.56	1540.06	932.65	1262.89	1490.15	1945.02	2068.85	2120.65	1726.86	1385.03	1605.35	1260.86	1750.88	1233.08	2285.55	1832.25	1812.28
3810	2215.52	1502.24	1386.52	1340.36	1687.86	1536.65	1723.88	2405.96	2105.84	1879.75	2059.98	935.954	1550.03	1350.68	1080.06	1773.7	1825.17	1541.73
3840	1130.87	2065.04	1859.31	1244.45	1597.45	1155.13	1945.05	2073.09	1912.94	2048.14	1389.02	2030.23	1218.1	1228.91	1034.78	1800.28	1947.62	1713.36
3870	1618.07	1517.72	1554.37	2196.93	1448.46	1819.73	1879.8	2114.97	2199.8	1457.1	1336.38	1446.8	1273.67	1140.28	1615.35	1549.49	2295.44	1710.22
3900	1664.53	1838.54	2090.5	1601.43	982.289	1098.11	2252.35	1940.65	1978.24	1547.12	1167.13	2015.73	1374.71	1526.14	957.46	1700.88	1708.35	1807.69
3930	1671.26	1927.18	2484.11	1784.16	876.54	1501.31	2071.32	2220.74	2179.64	1645.81	1845.88	1483.97	1812.28	1428	1063.07	1814.27	1981.2	1830.99
3960	1179.07	1698.79	2313.49	1625.35	932.286	1369.69	1905.9	1932.5	2339.05	1565.42	1091.61	1729.04	902.465	1146.97	1247.39	1806.16	1965.97	1714.21
3990	1852.43	1703.28	1950.08	899.132	1337.16	1687.05	2177.45	1723.86	1849.59	1860.95	1555.62	758.24	1384.47	1690.63	1625.18	2112.27	1715.25	1654.63
4020	2211.5	2335.66	1758.89	1454	1371.91	1347.48	2021.37	2001.01	1997.43	1885.87	1366.71	1257.16	1039.87	1251.94	1122.44	1697.4	1694.84	1766.87
4050	1933.7	2136.76	1155.94	1451.46	994.337	1613.7	2083.04	2123.8	2037.13	1526.55	1078.95	1932.37	948.7	1489.13	1263.19	1859.97	1756.6	1847.81
4080	2594.18	2609.92	1694.23	1922.16	1422.85	1304.59	2051.66	2059.92	1808.62	1731.56	1957.69	1604.39	1233.68	1246.55	1485.64	1803.36	1650.66	1751.08
4110	1243.39	2043.53	2250.25	1418.08	1501.83	1229.19	2014.33	1946.87	2080.58	1212.92	1673.26	1475.33	1822.22	651.08	1371.21	1773.05	1840.72	1734.35
4140	1474.86	2625.44	1815.07	1469.03	1252.73	1218.85	2061.76	2109.36	2034.54	1409.27	1304.65	1507.46	1682.71	1353.02	1380.58	1889.63	1758.59	1585.86
4170	2342.3	1822.66	1593.27	1592.16	1686.66	899.024	1809.43	1857.54	2486.42	1379.51	1279.92	1542.06	1406.2	1492.66	977.02	1851.36	1953.08	1661.98
4200	1065.16	1655.63	1888.45	2126.16	1820.49	1553.94	1917.23	1904.03	1715.77	1288.38	1873.67	1350.32	1021.06	1238.61	1403.33	1500.09	2034.87	1620.76
4230	1405.2	1981.42	1650.15	1280.19	1391.04	996.861	1721.58	2030.35	1966.78	869.025	1386.35	1414.82	1209.54	1748.27	1464.55	1910.66	1902	2157.86
4260	1249.33	1759.14	2426.2	1587.69	919.333	2162.64	1696.58	1961.15	2083.07	906.784	1287.62	2204	1547.21	1314.46	957.234	1865.29	1431.58	1549.09
4290	1786.89	1925.33	2347.62	1192.83	1063.1	2328.41	1857.61	2195.06	1914.52	1051.88	1098.55	1666.92	1328.37	1041.48	1137.58	1590.59	1767.18	1799.94
4320	1462.89	2327.41	1800.37	1585.44	2139.68	1686.82	1729.04	2066.9	2123.74	1336.3	1246.3	1224.39	1282.83	870.199	1352.31	1674.43	2061.31	1451.85
4350	1682.85	1335.1	1724.88	1008.04	1678.48	1570.75	1870.24	1995.27	2048.25	1471.55	2022.16	1378.04	1405.6	1196.82	1067.03	1550.09	1698.95	1545.65
4380	1263.19	2209.17	2107.92	2059.09	1286.39	1791.75	2338.39	2031.79	2129.42	1419.53	2013.99	1326.01	1116.43	939.568	1276.98	1925.3	1632.79	1505.77
4410	1600.38	1701.15	1488.96	1731.82	1496.31	1455.46	1988.14	2315.19	2055.3	1440.78	1532.45	837.349	1372.42	967.394	1797.77	1709.94	1533.85	1528.82
4440	1584.75	1518.7	1694.88	1038.88	1834.72	2002.65	2011.5	1889.46	1743.42	1452.35	1734.55	1494.82	1611.8	1394.74	865.458	1603.96	2012.29	1786.1
4470	1660.61	1709.95	1144.23	1321.17	2504.81	1758.45	2012.14	1972.87	2182.14	1388.88	1572.57	1560.9	1460.64	1520.63	1704.52	1394.13	1698.2	2077.35
4500	1574.81	2411.78	2053.53	1174.67	1038.56	1917.81	1975.53	2080.94	2029.43	1120.4	1529.95	1246.13	1379.49	736.335	1244.77	2206.28	1654.28	1717.24
4530	1981.87	2008.69	1916.23	1455.2	1442.86	1686.08	2122.57	2145.43	2056.41	1483.02	1459.4	1423.18	968.691	1138.16	1088.41	1609.6	1628.76	1515.46
4560	1747.32	2020.87	1489.36	1335.43	1170.32	1992.12	2204.17	2348.81	2178.98	1032.37	1706.26	1094.29	951.789	1347.04	974.598	1610.55	1808.46	1886.96
4590	1778.86	1862.32	2266.23	1589.1	1201.84	1477.18	1913.24	2278.17	2143.38	2111.71	1256.03	1457.81	1433.57	1061.7	1585.39	1659.99	1486.14	1487.51
4620	1496.81	1918.85	1441.01	1726.13	1474.2	1731.9	2261.56	2053.32	1830.9	1385.59	1351.13	1466.16	785.24	1261.54	1244.25	2186.93	1699.28	1716.31
4650	1827.44	1608.71	2109.95	1549.11	1474.46	1293.7	1683.22	1551.74	1909.06	1675.59	1376.88	1065.02	1179.2	1436.25	1278.88	1958.16	1791.24	1620.45
4680	1595.85	1059.67	2053.04	927.621	907.339	1199.39	1741.68	1873.83	2338.48	1694.37	1754.2	1138.95	1446.01	1244.86	1094.47	1489.83	1704.97	1756.47
4710	1574.54	1586.77	1817.12	1206.04	1568.07	1711.39	1899.62	1943.98	2067.6	1261.23	1057.75	2103.88	1137.05	1576.84	1529.42	1741.51	1890.69	1651.24
4740	1738.59	2025.74	1796.34	1517.52	1175.53	1785.91	1950.31	2134.95	1961.9	1807.92	1161.29	1657.87	1187.82	1419.54	1354.41	1574.11	1695.8	1651.03
4770	1892.11	1167.17	1839.25	1579.97	964.279	678.284	1762.22	1938.94	2261	1173.95	1709.46	1638.59	1322.8	1191.25	975.874	1672.92	1799.03	1365.76
4800	2222.89	1201.19	1095.45	1626.16	1938.59	1447.76	2077.32	2030.85	1954.55	945.286	1243.25	1164.69	900.467	742.44	921.628	1549.48	1845.79	1990.38
4830	1476.51	2281.89	1576.77	1553.14	1123.77	1511.51	1593.32	1940.96	1947.66	1474.32	1312.39	2373.59	1290.41	1397.43	1586.3	1300.89	1616.98	1718.35
4860	1453.98	1941.08	1401.53	1399.7	1273.08	878.152	1719.95	1854.02	1767.32	1618.2	1177.54	1123.71	1261.64	1584.43	1107.3	1492.18	2003.19	1629.19
4890	1869.7	1689.7	2051	1321.45	869.268	914.994	1885.79	2004.57	2250.47	1430.78	1367.79	1557.27	1167.52	1726.55	1085.67	1836.19	1982.73	1852.33
4920	1386.15	2162.64	1641.12	1447.95	1108.43	1441.09	1910.27	1943.16	1827.8	1021.08	1129.16	1657.69	1299.61	1098.24	1318.6	2054.4	1589.51	1670.64
4950	1048.72	3080.34	2291.01	1290.49	848.945	1681.53	2175.91	1999.4	2128.59	1298.64	895.241	1228.98	1245.94	1574.84	1184.47	1982.9	1804.81	1627.05
4980	1470.69	1251.21	1492.39	1530.92	867.052	1001.15	1845.16	1953.45	1984.29	1831.69	1894.42	1232.38	1437.13	1046.11	999.018	1865.89	1668.25	2129.77
5010	1759.85	1296.98	1534.49	1110.12	854.025	1213.48	1969.08	1824.79	1865.12	1180	1326.41	1301.64	1208.63	1313.31	1191.1	1661.64	1535.76	2043.59
5040	1620.1	1647	1786.58	1573.43	1317.24	1498.13	2170.72	1786.56	1775.44	902.53	698.756	1558.13	986.356	956.077	1147.15	1708.96	1956.66	2357.73
5070	1512.64	1776.77	2310.83	2071.75	1850.15	826.287	1732.47	2106.34	2256.41	1084.02	1105.17	1124.4	1170.3	668.746	913.632	1573.79	1724.61	1688.95
5100	1897.82	1806.89	1819.14	1085.37	1009.32	1521.77	2281.36	1904.47	1940.2	1835.03	1547.48	1282.88	1375.61	1461.13	1341.77	1542.65	1889.94	1506.36
5130	1871.41	1177.92	1283.06	1404.43	406.595	1930.51	1979.74	1916.34	2068.08	1759.56	955.181	1624.06	1157.19	1200.61	1280.18	1820.69	1857.15	1447.86
5160	1093.61	2109.76	2418.55	1450.86	996.865	949.249	1974.09	1760.65	1836.69	896.871	1550.88	1729.17	1118.05	1566.66	846.618	1777.77	2050.51	1617.9
5190	2184.61	1790.19	1496.79	1398.5	909.775	1980.92	1747.59	1788.86	1986.31	1528.27	1401.32	1186.6	939.727	1169.33	931.33	1771.89	1950.51	1347.77
5220	1471.63	1241.24	1581.57	1322.81	2438.14	1454.95	1759.36	1913.99	2265.92	1767.68	1269.77	1567.13	882.768	1052.44	1278.89	2106.97	2097.97	1502.91
5250	2091.7	1318.86	2033.21	1395.45	1405.19	1303.75	1809.32	1723.96	1684.7	1321.08	593.304	1151.36	974.311	1310.82	1575.95	1808.89	1873.21	1840.2
5280	1209.15	1446	2249.23	1449.19	1708.6	1285.71	2162.18	1767.78	2394.07	1825.76	955.265	1628.22	1952.7	1497.73	1356.89	1951.64	1625.65	1908.47
5310	931.62	1979.96	1577.67	1354.15	1303.79	1743.81	2335.37	1925.87	2083.38	1535.12	625.83	1190.01	1648.82	1428.94	710.344	1578.93	1673.4	1435.39
5340	2079.33	1228.36	1294.9	1263.13	789.201	1475.55	1944.54	1945.63	1566.98	680.746	1205.31	1896.87	1457.91	1025.08	1069.98	1840.39	1760.6	1608.49
5370	1511.73	1545.49	1409.12	1526.57	794.674	967.1	1928.12	1802.76	1837.56	2076.45	1382.05	1956.36	1990.81	844.818	1097.41	1891.96	1424.15	1924.24
5400	2274.15	2349.57	1443.33	1551.42	1253.38	780.395	1924.2	1899.55	2258.82	1958.83	1598.44	776.161	1345	1023.68	1294.39	1917.11	1854.72	1807.9
5430	1909.91	2523.27	1852.25	1166.23	1456.72	1718.09	1678.7	2200.88	1831.88	1079.62	1134.35	2090.4	674.23	866.282	1668.19	1720.12	1728.79	1801.54

## Sheet: Fig 5a
	SH2(Grb2) - PM
log [hEGF] (M)	A-431
-12.5	1731.13	1045.19	1257.92	1777.54	1775.87	2150.46	779.63	1432.48
-11.8368	1948.51		1809.21		1150.78		1326.54
-11.6498	1129.94		1761.56		1914.72		1763.79
-11.3487	1021.41		2718.75		2047.07		2046.22
-11.1726	1067.56		1349.97		997.65		1859.55
-10.9508	2311.4		2465.67		2538.71		1344.18
-10.7467	1449.44		2076.99		2017.85		2300.46
-10.5358	1310.48		2050.58		2276.61		1759.7
-10.3073	1168.93		2071.37		1704.21		1425.45
-10.0935	2592.22		1976.18		1692.97		1580.97
-9.87161	1972.98		2352.06		2914.62		3019.9
-9.65854	2268.45		2504.03		2078.1		2311.2
-9.44027	2987.8		2841.1		2307.59		2076.04
-9.23483	3334.03		3333.73		2604.55		2504.81
-9.00638	3730.25		3718.01		3428.6		1873.45
-8.78065	2921.69		4164.11		2691.18
-8.57078	3879.65		3606.26		3300.35		2424.32
-8.34907	5661.25		4605.92		3095.67		2315.28
-8.13181	3343.03		4168.2		1510.46		3136.63
-7.91351	3694.21		4456.3		4366.65		3099.8
-7.69515	3466.9		4981.73		3189.49		3370.78
-7.47741	3208.85				3077.25		1797.16
-7.25959	5103.42		2897.19		3297.36		4282.82

[truncated: 11 more sheets: Fig 5b, Fig 5c, Fig 5d, Fig 6b , Fig 6c, Fig 7a, Fig 7b, Fig 8 hEGFR-wt, Fig 8 hEGFR-T790M, Fig 8 hEGFR-C797S, Fig 8 hEGFR-T790M+C797S]
